# Supplementary material for: KAT6A amplifications are associated with shorter progression-free survival and overall survival in patients with endometrial serous carcinoma
Source: PLoS One. 2020 Sep 2;15(9):e0238477. doi: 10.1371/journal.pone.0238477 (PMC7467277; doi:10.1371/journal.pone.0238477)
Supplement: S1 Table — (XLSX) [file pone.0238477.s001.xlsx]

## Sheet: S1. Table
S1 Table
Gene Symbol	Cytoband	CNA	# of cases	Frequency	Correlation Coefficient
MECOM	3q26.2	AMP	36	0.333	0.28
LINC02082	3q26.2	AMP	33	0.306	N/A
EGFEM1P	3q26.2	AMP	31	0.287	0.23
FNDC3B	3q26.31	AMP	29	0.269	0.31
CCNE1	19q12	AMP	28	0.259	0.22
GHSR	3q26.31	AMP	28	0.259	0.22
MYNN	3q26.2	AMP	28	0.259	0.8
URI1	19q12	AMP	28	0.259	0.78
ACTRT3	3q26.2	AMP	27	0.25	0.58
ECT2	3q26.31	AMP	27	0.25	0.53
LRRC34	3q26.2	AMP	27	0.25	0.23
NCEH1	3q26.31	AMP	27	0.25	0.28
PVT1	8q24.21	AMP	27	0.25	0.6
TERC	3q26.2	AMP	27	0.25	0.44
TFRC	3q29	AMP	27	0.25	0.37
TNFSF10	3q26.31	AMP	27	0.25	0.44
ACAP2	3q29	AMP	26	0.241	0.53
APOD	3q29	AMP	26	0.241	-0.04
LINC00578	3q26.32	AMP	26	0.241	N/A
LRRC31	3q26.2	AMP	26	0.241	0.24
LRRIQ4	3q26.2	AMP	26	0.241	0.31
MUC20	3q29	AMP	26	0.241	0.27
MUC4	3q29	AMP	26	0.241	0.15
MYC	8q24.21	AMP	26	0.241	0.48
PPP1R2	3q29	AMP	26	0.241	0.65
SAMD7	3q26.2	AMP	26	0.241	0.34
SDHAP1	3q29	AMP	26	0.241	0.69
SDHAP2	3q29	AMP	26	0.241	0.51
SLC51A	3q29	AMP	26	0.241	0.17
SPATA16	3q26.31	AMP	26	0.241	-0.08
TMEM75	8q24.21	AMP	26	0.241	N/A
TNK2	3q29	AMP	26	0.241	0.58
ZDHHC19	3q29	AMP	26	0.241	0.38
C19ORF12	19q12	AMP	25	0.231	0.75
LINC00885	3q29	AMP	25	0.231	N/A
LINC02015	3q26.32	AMP	25	0.231	N/A
LOC100128164	3q26.2	AMP	25	0.231	0.47
MIR-3137/3137		AMP	25	0.231	N/A
NLGN1	3q26.31	AMP	25	0.231	0.26
PLEKHF1	19q12	AMP	25	0.231	0.6
RNF168	3q29	AMP	25	0.231	0.47
UBXN7	3q29	AMP	25	0.231	0.51
WDR53	3q29	AMP	25	0.231	0.8
XXYLT1	3q29	AMP	25	0.231	0.68
XXYLT1-AS1	3q29	AMP	25	0.231	N/A
XXYLT1-AS2	3q29	AMP	25	0.231	N/A
ZNF536	19q12	AMP	25	0.231	0.21
ABCC5	3q27.1	AMP	24	0.222	0.56
ABCC5-AS1	3q27.1	AMP	24	0.222	N/A
AP2M1	3q27.1	AMP	24	0.222	0.65
ATP11B	3q26.33	AMP	24	0.222	0.36
B3GNT5	3q27.1	AMP	24	0.222	0.46
DCUN1D1	3q26.33	AMP	24	0.222	0.67
DVL3	3q27.1	AMP	24	0.222	0.73
EIF2B5	3q27.1	AMP	24	0.222	0.69
FBXO45	3q29	AMP	24	0.222	0.72
FXR1	3q26.33	AMP	24	0.222	0.73
HES1	3q29	AMP	24	0.222	0.1
HTR3C	3q27.1	AMP	24	0.222	0.17
HTR3D	3q27.1	AMP	24	0.222	0.1
HTR3E	3q27.1	AMP	24	0.222	-0.09
KCNMB3	3q26.32	AMP	24	0.222	0.59
KLHL24	3q27.1	AMP	24	0.222	0.6
KLHL6	3q27.1	AMP	24	0.222	-0.06
LAMP3	3q27.1	AMP	24	0.222	0.12
LINC00888	3q27.1	AMP	24	0.222	N/A
LINC01206	3q26.33	AMP	24	0.222	N/A
LINC01994	3q26.33	AMP	24	0.222	N/A
LPP	3q27.3-q28	AMP	24	0.222	0.23
MAP6D1	3q27.1	AMP	24	0.222	0.39
MCCC1	3q27.1	AMP	24	0.222	0.67
MCF2L2	3q27.1	AMP	24	0.222	0.07
NRROS	3q29	AMP	24	0.222	0.39
PARL	3q27.1	AMP	24	0.222	0.7
PCYT1A	3q29	AMP	24	0.222	0.57
PEX5L	3q26.33	AMP	24	0.222	0.13
PEX5L-AS2	3q26.33	AMP	24	0.222	N/A
PHC3	3q26.2	AMP	24	0.222	0.6
PIK3CA	3q26.32	AMP	24	0.222	0.73
PRKCI	3q26.2	AMP	24	0.222	0.59
SKIL	3q26.2	AMP	24	0.222	0.36
SMCO1	3q29	AMP	24	0.222	-0.04
SNX27	1q21.3	AMP	24	0.222	0.77
SOX2-OT	3q26.33	AMP	24	0.222	0.11
TCTEX1D2	3q29	AMP	24	0.222	0.33
TDRKH	1q21.3	AMP	24	0.222	0.76
TM4SF19	3q29	AMP	24	0.222	-0.01
TM4SF19-TCTEX1D2	3q29	AMP	24	0.222	N/A
YEATS2	3q27.1	AMP	24	0.222	0.68
ABCF3	3q27.1	AMP	23	0.213	0.71
ACTL6A	3q26.33	AMP	23	0.213	0.79
ALG3	3q27.1	AMP	23	0.213	0.54
ATP13A3	3q29	AMP	23	0.213	0.49
C3ORF70	3q27.2	AMP	23	0.213	0.09
CAMK2N2	3q27.1	AMP	23	0.213	0.33
CCDC39	3q26.33	AMP	23	0.213	0.15
CCDC50	3q28	AMP	23	0.213	0.59
CELF3	1q21.3	AMP	23	0.213	0.37
CEP19	3q29	AMP	23	0.213	0.43
CGN	1q21.3	AMP	23	0.213	0.68
CHRD	3q27.1	AMP	23	0.213	0.01
CLCN2	3q27.1	AMP	23	0.213	0.48
CLDN11	3q26.2	AMP	23	0.213	0.37
CPN2	3q29	AMP	23	0.213	0.28
DGKG	3q27.2-q27.3	AMP	23	0.213	0.24
DLG1	3q29	AMP	23	0.213	0.74
DNAJC19	3q26.33	AMP	23	0.213	0.79
DPPA2P3	3q29	AMP	23	0.213	0.58
ECE2	3q27.1	AMP	23	0.213	0.62
EHHADH	3q27.2	AMP	23	0.213	0.43
EHHADH-AS1	3q27.2	AMP	23	0.213	0
EIF4G1	3q27.1	AMP	23	0.213	0.58
EPHB3	3q27.1	AMP	23	0.213	0.41
ETV5	3q27.2	AMP	23	0.213	0.19
FAM131A	3q27.1	AMP	23	0.213	0.8
FAM43A	3q29	AMP	23	0.213	0.1
GMNC	3q28	AMP	23	0.213	0.01
GNB4	3q26.33	AMP	23	0.213	0.04
GP5	3q29	AMP	23	0.213	0.03
GPR160	3q26.2	AMP	23	0.213	0.31
IGF2BP2	3q27.2	AMP	23	0.213	0.52
IGF2BP2-AS1	3q27.2	AMP	23	0.213	0.19
LINC00501	3q26.32	AMP	23	0.213	N/A
LINC00884	3q29	AMP	23	0.213	N/A
LINC00887	3q29	AMP	23	0.213	0.02
LINC01014	3q26.32	AMP	23	0.213	N/A
LINC01968	3q29	AMP	23	0.213	N/A
LINC02026	3q29	AMP	23	0.213	N/A
LINC02052	3q27.3	AMP	23	0.213	N/A
LINC02069	3q27.1	AMP	23	0.213	N/A
LINGO4	1q21.3	AMP	23	0.213	0.15
LIPH	3q27.2	AMP	23	0.213	0.05
LOC101928882	3q26.33	AMP	23	0.213	N/A
LOC284395	19q12	AMP	23	0.213	N/A
LRRC15	3q29	AMP	23	0.213	0.05
LSG1	3q29	AMP	23	0.213	0.81
MAGEF1	3q27.1	AMP	23	0.213	0.76
MAP3K13	3q27.2	AMP	23	0.213	0.28
MELTF	3q29	AMP	23	0.213	0.2
MELTF-AS1	3q29	AMP	23	0.213	N/A
MFN1	3q26.33	AMP	23	0.213	0.76
MRPL47	3q26.33	AMP	23	0.213	0.71
MRPL9	1q21.3	AMP	23	0.213	0.8
NAALADL2	3q26.31	AMP	23	0.213	0.39
NCBP2	3q29	AMP	23	0.213	0.79
NCBP2AS2	3q29	AMP	23	0.213	0.7
NDUFB5	3q26.33	AMP	23	0.213	0.75
NMRAL2P	3q27.2	AMP	23	0.213	0.19
OAZ3	1q21.3	AMP	23	0.213	0.29
OPA1	3q29	AMP	23	0.213	0.64
OSTN	3q28	AMP	23	0.213	0.52
PAK2	3q29	AMP	23	0.213	0.75
PIGX	3q29	AMP	23	0.213	0.72
PIGZ	3q29	AMP	23	0.213	0.28
PLD1	3q26.31	AMP	23	0.213	0.35
POGZ	1q21.3	AMP	23	0.213	0.71
POLR2H	3q27.1	AMP	23	0.213	0.64
POP4	19q12	AMP	23	0.213	0.77
PSMD2	3q27.1	AMP	23	0.213	0.7
PYDC2	3q28	AMP	23	0.213	N/A
RIIAD1	1q21.3	AMP	23	0.213	N/A
RORC	1q21.3	AMP	23	0.213	0.35
SEC62	3q26.2	AMP	23	0.213	0.79
SENP2	3q27.2	AMP	23	0.213	0.71
SENP5	3q29	AMP	23	0.213	0.84
SNORD66	3q27.1	AMP	23	0.213	N/A
THPO	3q27.1	AMP	23	0.213	0.07
TMEM212	3q26.31	AMP	23	0.213	-0.06
TMEM41A	3q27.2	AMP	23	0.213	0.72
TMEM44	3q29	AMP	23	0.213	0.56
TMEM44-AS1	3q29	AMP	23	0.213	N/A
TPRG1	3q28	AMP	23	0.213	0.07
TPRG1-AS2	3q28	AMP	23	0.213	N/A
TRA2B	3q27.2	AMP	23	0.213	0.58
TTC14	3q26.33	AMP	23	0.213	0.43
TUFT1	1q21.3	AMP	23	0.213	0.73
USP13	3q26.33	AMP	23	0.213	0.7
UTS2B	3q28	AMP	23	0.213	0.2
VPS8	3q27.2	AMP	23	0.213	0.76
VSTM2B	19q12	AMP	23	0.213	N/A
VWA5B2	3q27.1	AMP	23	0.213	0.19
ZMAT3	3q26.32	AMP	23	0.213	0.22
ZNF639	3q26.33	AMP	23	0.213	0.82
ANKRD18DP	3q29	AMP	22	0.204	0.16
ATP13A4	3q29	AMP	22	0.204	0.09
ATP13A5	3q29	AMP	22	0.204	0.22
BDH1	3q29	AMP	22	0.204	0.54
CLDN1	3q28	AMP	22	0.204	0.26
CLDN16	3q28	AMP	22	0.204	0.11
DLG1-AS1	3q29	AMP	22	0.204	N/A
EIF5A2	3q26.2	AMP	22	0.204	0.39
FAM157A	3q29	AMP	22	0.204	0.15
FYTTD1	3q29	AMP	22	0.204	0.74
IL1RAP	3q28	AMP	22	0.204	0.3
IQCG	3q29	AMP	22	0.204	0.31
KCNMB2	3q26.32	AMP	22	0.204	0.17
KHDC4	1q22	AMP	22	0.204	0.56
LINC01208	3q26.32	AMP	22	0.204	N/A
LINC01209	3q26.32	AMP	22	0.204	N/A
LMLN	3q29	AMP	22	0.204	0.67
LOC220729	3q29	AMP	22	0.204	0.67
LRCH3	3q29	AMP	22	0.204	0.59
NAALADL2-AS3	3q26.31	AMP	22	0.204	N/A
OPA1-AS1	3q29	AMP	22	0.204	N/A
PI4KB	1q21.3	AMP	22	0.204	0.79
PSMB4	1q21.3	AMP	22	0.204	0.66
RFX5	1q21.3	AMP	22	0.204	0.71
RIT1	1q22	AMP	22	0.204	0.59
RPL22L1	3q26.2	AMP	22	0.204	0.25
RPL35A	3q29	AMP	22	0.204	0.55
RUBCN	3q29	AMP	22	0.204	0.76
S100A10	1q21.3	AMP	22	0.204	0.19
SELENBP1	1q21.3	AMP	22	0.204	0.3
SLC2A2	3q26.2	AMP	22	0.204	0.13
SLC7A14	3q26.2	AMP	22	0.204	0.27
SNAR-I	3q28	AMP	22	0.204	N/A
SOX2	3q26.33	AMP	22	0.204	-0.04
TBL1XR1	3q26.32	AMP	22	0.204	0.68
THEM4	1q21.3	AMP	22	0.204	0.62
TMEM207	3q28	AMP	22	0.204	0.18
TNIK	3q26.2-q26.31	AMP	22	0.204	-0.04
TP63	3q28	AMP	22	0.204	0.03
ZNF687	1q21.3	AMP	22	0.204	0.76
ADAMTSL4	1q21.2	AMP	21	0.194	0.02
ADAMTSL4-AS1	1q21.2	AMP	21	0.194	N/A
ADIPOQ	3q27.3	AMP	21	0.194	0.02
ADIPOQ-AS1	3q27.3	AMP	21	0.194	N/A
AHSG	3q27.3	AMP	21	0.194	0.14
ARHGEF2	1q22	AMP	21	0.194	0.61
ARNT	1q21.3	AMP	21	0.194	0.8
BCL6	3q27.3	AMP	21	0.194	0.18
BNIPL	1q21.3	AMP	21	0.194	0.41
C1ORF56	1q21.3	AMP	21	0.194	0.45
CDC42SE1	1q21.3	AMP	21	0.194	0.74
CRYGS	3q27.3	AMP	21	0.194	0.19
CTSK	1q21.3	AMP	21	0.194	-0.07
CTSS	1q21.3	AMP	21	0.194	-0.14
DNAJB11	3q27.3	AMP	21	0.194	0.72
EIF4A2	3q27.3	AMP	21	0.194	0.64
FETUB	3q27.3	AMP	21	0.194	0.08
FGF12	3q28-q29	AMP	21	0.194	0.35
FLJ42393	3q27.3	AMP	21	0.194	0.16
GABPB2	1q21.3	AMP	21	0.194	0.58
GOLPH3L	1q21.3	AMP	21	0.194	0.61
HORMAD1	1q21.3	AMP	21	0.194	0.01
HRG	3q27.3	AMP	21	0.194	0.02
KNG1	3q27.3	AMP	21	0.194	-0.08
LAMTOR2	1q22	AMP	21	0.194	0.24
LOC100131635	3q27.3	AMP	21	0.194	N/A
LOC101929106	3q27.3	AMP	21	0.194	N/A
LPP-AS1	3q28	AMP	21	0.194	N/A
LPP-AS2	3q27.3	AMP	21	0.194	N/A
LYSMD1	1q21.3	AMP	21	0.194	0.77
MASP1	3q27.3	AMP	21	0.194	-0.09
MB21D2	3q29	AMP	21	0.194	0.52
MCL1	1q21.2	AMP	21	0.194	0.54
MEX3A	1q22	AMP	21	0.194	0.54
MGC2889	3q29	AMP	21	0.194	0.42
MLLT11	1q21.3	AMP	21	0.194	0.43
NBPF18P	1q21.3	AMP	21	0.194	N/A
P3H2	3q28	AMP	21	0.194	0.28
PAX8	2q14.1	AMP	21	0.194	0.55
PIP5K1A	1q21.3	AMP	21	0.194	0.77
PLAAT1	3q29	AMP	21	0.194	0.48
PRUNE1	1q21.3	AMP	21	0.194	0.76
PSD4	2q14.1	AMP	21	0.194	0.66
PSMD4	1q21.3	AMP	21	0.194	0.62
RAB25	1q22	AMP	21	0.194	0.24
RFC4	3q27.3	AMP	21	0.194	0.79
RPL39L	3q27.3	AMP	21	0.194	0.45
RTP1	3q27.3	AMP	21	0.194	0.05
RTP2	3q27.3	AMP	21	0.194	0.07
RTP4	3q27.3	AMP	21	0.194	0.1
RXFP4	1q22	AMP	21	0.194	0.34
S100A11	1q21.3	AMP	21	0.194	0.19
SCARNA4	1q22	AMP	21	0.194	-0.03
SCNM1	1q21.3	AMP	21	0.194	0.6
SEMA6C	1q21.3	AMP	21	0.194	0.27
SNORA4	3q27.3	AMP	21	0.194	0
SNORA63	3q27.3	AMP	21	0.194	0.27
SNORA80E	1q22	AMP	21	0.194	0.27
SNORA81	3q27.3	AMP	21	0.194	0.16
SNORD2	3q27.3	AMP	21	0.194	N/A
SSR2	1q22	AMP	21	0.194	0.48
SST	3q27.3	AMP	21	0.194	-0.14
ST6GAL1	3q27.3	AMP	21	0.194	0.34
TBCCD1	3q27.3	AMP	21	0.194	0.71
TMOD4	1q21.3	AMP	21	0.194	0.16
TNFAIP8L2	1q21.3	AMP	21	0.194	-0.1
TNFAIP8L2-SCNM1	1q21.3	AMP	21	0.194	N/A
UBQLN4	1q22	AMP	21	0.194	0.56
VPS72	1q21.3	AMP	21	0.194	0.79
ANK1	8p11.21	AMP	20	0.185	0.32
ANXA9	1q21.3	AMP	20	0.185	0.33
C2CD4D	1q21.3	AMP	20	0.185	0.4
C2CD4D-AS1	1q21.3	AMP	20	0.185	0.34
CERS2	1q21.3	AMP	20	0.185	0.63
ENSA	1q21.3	AMP	20	0.185	0.81
ERBB2	17q12	AMP	20	0.185	0.66
FAM72C	1q21.1	AMP	20	0.185	N/A
GON4L	1q22	AMP	20	0.185	0.66
GRB7	17q12	AMP	20	0.185	0.67
KAT6A	8p11.21	AMP	20	0.185	0.83
LMNA	1q22	AMP	20	0.185	0.27
MIEN1	17q12	AMP	20	0.185	0.54
MINDY1	1q21.3	AMP	20	0.185	0.61
PAX8-AS1	2q14.1	AMP	20	0.185	0.37
PGAP3	17q12	AMP	20	0.185	0.46
RPRD2	1q21.2	AMP	20	0.185	0.58
SEMA4A	1q22	AMP	20	0.185	0.38
SETDB1	1q21.3	AMP	20	0.185	0.76
SYT11	1q22	AMP	20	0.185	0.26
TARS2	1q21.2	AMP	20	0.185	0.73
THEM5	1q21.3	AMP	20	0.185	0.08
CBWD2	2q14.1	AMP	19	0.176	0.45
DNM2	19p13.2	AMP	19	0.176	0.62
ECM1	1q21.2	AMP	19	0.176	-0.17
FALEC	1q21.2	AMP	19	0.176	N/A
IKZF3	17q12-q21.1	AMP	19	0.176	0.38
IL1RN	2q14.1	AMP	19	0.176	0.11
PNMT	17q12	AMP	19	0.176	0.38
SLC25A44	1q22	AMP	19	0.176	0.55
STARD3	17q12	AMP	19	0.176	0.58
TCAP	17q12	AMP	19	0.176	0.51
TSHZ3	19q12	AMP	19	0.176	0.22
UQCRFS1	19q12	AMP	19	0.176	0.74
AP3M2	8p11.21	AMP	18	0.167	0.74
ASXL1	20q11.21	AMP	18	0.167	0.68
BRD4	19p13.12	AMP	18	0.167	0.76
CACNA1A	19p13.13	AMP	18	0.167	0.45
CASC8	8q24.21	AMP	18	0.167	0.45
CASP14	19p13.12	AMP	18	0.167	-0.02
CCDC105	19p13.12	AMP	18	0.167	N/A
CCM2L	20q11.21	AMP	18	0.167	0.17
EPHX3	19p13.12	AMP	18	0.167	0.32
FOXD4L1	2q14.1	AMP	18	0.167	0.21
GBA	1q22	AMP	18	0.167	0.55
GBAP1	1q22	AMP	18	0.167	0.23
HCK	20q11.21	AMP	18	0.167	0.02
IL1F10	2q14.1	AMP	18	0.167	0.11
ILF3	19p13.2	AMP	18	0.167	0.87
ILF3-DT	19p13.2	AMP	18	0.167	0.68
ILVBL	19p13.12	AMP	18	0.167	0.62
KIF3B	20q11.21	AMP	18	0.167	0.41
LINC00906	19q12	AMP	18	0.167	0.17
LINC00977	8q24.21	AMP	18	0.167	N/A
LINC01532	19q12	AMP	18	0.167	N/A
LOC102724958	19q12	AMP	18	0.167	N/A
MTX1	1q22	AMP	18	0.167	0.4
MUC1	1q22	AMP	18	0.167	0.27
MYO9B	19p13.11	AMP	18	0.167	0.64
NOL4L	20q11.21	AMP	18	0.167	0.53
NOTCH3	19p13.12	AMP	18	0.167	0.65
OR1I1	19p13.12	AMP	18	0.167	-0.08
PLAGL2	20q11.21	AMP	18	0.167	0.52
PLAT	8p11.21	AMP	18	0.167	0.14
POFUT1	20q11.21	AMP	18	0.167	0.72
PPP1R1B	17q12	AMP	18	0.167	0.36
QTRT1	19p13.2	AMP	18	0.167	0.6
SLC1A6	19p13.12	AMP	18	0.167	-0.04
SLC44A2	19p13.2	AMP	18	0.167	0.78
SMARCA4	19p13.2	AMP	18	0.167	0.78
SRGAP2D	1q21.1	AMP	18	0.167	N/A
SYDE1	19p13.12	AMP	18	0.167	0.22
TCHHL1	1q21.3	AMP	18	0.167	0.19
THBS3	1q22	AMP	18	0.167	0.33
THEG5	19q12	AMP	18	0.167	N/A
TRIM46	1q22	AMP	18	0.167	0.3
ACP6	1q21.2	AMP	17	0.157	0.51
ADAM15	1q21.3	AMP	17	0.157	0.32
ANKRD20A12P	-	AMP	17	0.157	N/A
ANKRD34A	1q21.1	AMP	17	0.157	-0.08
ANKRD35	1q21.1	AMP	17	0.157	0.02
AP1M2	19p13.2	AMP	17	0.157	0.73
APH1A	1q21.2	AMP	17	0.157	0.59
ATG4D	19p13.2	AMP	17	0.157	0.58
BCL2L1	20q11.21	AMP	17	0.157	0.52
BCL9	1q21.2	AMP	17	0.157	0.46
BOLA1	1q21.2	AMP	17	0.157	0.4
C1ORF54	1q21.2	AMP	17	0.157	-0.01
CARM1	19p13.2	AMP	17	0.157	0.83
CCAT2	8q24.21	AMP	17	0.157	N/A
CD160	1q21.1	AMP	17	0.157	0.14
CDC37	19p13.2	AMP	17	0.157	0.83
CDKN2D	19p13.2	AMP	17	0.157	0.31
CHD1L	1q21.1	AMP	17	0.157	0.58
CIART	1q21.2	AMP	17	0.157	0.48
CLK2	1q22	AMP	17	0.157	0.62
COLGALT1	19p13.11	AMP	17	0.157	0.61
COX4I2	20q11.21	AMP	17	0.157	0.07
DCST1	1q21.3	AMP	17	0.157	0.14
DCST1-AS1	1q21.3	AMP	17	0.157	N/A
DCST2	1q21.3	AMP	17	0.157	0.19
DPM3	1q22	AMP	17	0.157	0.37
EMBP1	1p11.2	AMP	17	0.157	-0.02
FAM189B	1q22	AMP	17	0.157	0.69
FAM72B	1p11.2	AMP	17	0.157	-0.01
FAM72D	1q21.1	AMP	17	0.157	0.06
FCGR1A	1q21.2	AMP	17	0.157	0.04
FCGR1B	1p11.2	AMP	17	0.157	0.04
FCGR1CP	1q21.1	AMP	17	0.157	0.04
FMO5	1q21.1	AMP	17	0.157	0.09
GJA5	1q21.2	AMP	17	0.157	0.02
GJA8	1q21.2	AMP	17	0.157	0.13
GNRHR2	1q21.1	AMP	17	0.157	0.19
GPR89A	1q21.1	AMP	17	0.157	0.54
GPR89B	1q21.2	AMP	17	0.157	0.58
HAUS8	19p13.11	AMP	17	0.157	0.58
HIST2H2AA3	1q21.2	AMP	17	0.157	0.18
HIST2H2AB	1q21.2	AMP	17	0.157	0.05
HIST2H2AC	1q21.2	AMP	17	0.157	0.1
HIST2H2BA	1p11.2	AMP	17	0.157	0.29
HIST2H2BC	1q21.2	AMP	17	0.157	N/A
HIST2H2BE	1q21.2	AMP	17	0.157	0.41
HIST2H2BF	1q21.2	AMP	17	0.157	0.36
HIST2H3A	1q21.2	AMP	17	0.157	N/A
HIST2H3D	1q21.2	AMP	17	0.157	0.12
HIST2H4A	1q21.2	AMP	17	0.157	0.25
HJV	1q21.1	AMP	17	0.157	0.03
ID1	20q11.21	AMP	17	0.157	0.07
ITGA10	1q21.1	AMP	17	0.157	0
KRI1	19p13.2	AMP	17	0.157	0.78
KRTCAP2	1q22	AMP	17	0.157	0.49
LDLR	19p13.2	AMP	17	0.157	0.33
LINC00623	1p11.2	AMP	17	0.157	-0.05
LINC00624	1q21.1-q21.2	AMP	17	0.157	N/A
LINC00869	1q21.2	AMP	17	0.157	N/A
LINC01138	1q21.2	AMP	17	0.157	0.23
LINC01533	19q13.11	AMP	17	0.157	N/A
LINC02591	1q21.1	AMP	17	0.157	0.34
LIX1L	1q21.1	AMP	17	0.157	0.07
LOC100131496	20q13.12	AMP	17	0.157	0.38
LOC102723769	22p11.2	AMP	17	0.157	N/A
LOC653513	1q21.2	AMP	17	0.157	N/A
LOC728989	1q21.1	AMP	17	0.157	0.12
LSP1P5	1q21.1	AMP	17	0.157	0
MIR-3118-1/3118		AMP	17	0.157	N/A
MIR-3118-2/3118		AMP	17	0.157	N/A
MIR-3118-3/3118		AMP	17	0.157	N/A
MRPS21	1q21.2	AMP	17	0.157	0.33
MSTO2P	1q22	AMP	17	0.157	0.48
NBPF10	1q21.1	AMP	17	0.157	0.17
NBPF11	1q21.2	AMP	17	0.157	0.48
NBPF12	1q21.1	AMP	17	0.157	N/A
NBPF13P	1q21.1	AMP	17	0.157	N/A
NBPF14	1q21.2	AMP	17	0.157	-0.05
NBPF15	1q21.1	AMP	17	0.157	-0.06
NBPF17P	1q21.1	AMP	17	0.157	N/A
NBPF20	1q21.1	AMP	17	0.157	N/A
NBPF25P	1q21.1	AMP	17	0.157	N/A
NBPF8	1p11.2	AMP	17	0.157	N/A
NBPF9	1q21.2	AMP	17	0.157	0.09
NIBAN3	19p13.11	AMP	17	0.157	0.2
NOTCH2	1p12	AMP	17	0.157	-0.03
NOTCH2NLA	1q21.1	AMP	17	0.157	0.35
NUDT17	1q21.1	AMP	17	0.157	0.43
PDE4A	19p13.2	AMP	17	0.157	0.66
PDE4DIP	1q21.2	AMP	17	0.157	0.43
PDIA3P1	1q21.1	AMP	17	0.157	0.07
PDZK1	1q21.1	AMP	17	0.157	0.05
PDZK1P1	1q21.2	AMP	17	0.157	N/A
PEX11B	1q21.1	AMP	17	0.157	0.47
PFN1P2	1p11.2	AMP	17	0.157	0.02
PIAS3	1q21.1	AMP	17	0.157	0.34
POLR3C	1q21.1	AMP	17	0.157	0.42
POLR3GL	1q21.1	AMP	17	0.157	0.31
POU5F1B	8q24.21	AMP	17	0.157	0.31
PPIAL4A	1p11.2	AMP	17	0.157	N/A
PPIAL4D	1q21.1	AMP	17	0.157	-0.07
PPIAL4E	1q21.1	AMP	17	0.157	0.14
PPIAL4G	1q21.2	AMP	17	0.157	-0.03
PRKAB2	1q21.1	AMP	17	0.157	0.48
PRPF3	1q21.2	AMP	17	0.157	0.73
RBM8A	1q21.1	AMP	17	0.157	0.42
RNF115	1q21.1	AMP	17	0.157	0.38
S1PR5	19p13.2	AMP	17	0.157	0.31
SCAMP3	1q22	AMP	17	0.157	0.66
SEC22B	1p12	AMP	17	0.157	0.14
SLC50A1	1q22	AMP	17	0.157	0.48
SRGAP2-AS1	1p11.2	AMP	17	0.157	N/A
SV2A	1q21.2	AMP	17	0.157	0.24
TCHH	1q21.3	AMP	17	0.157	0.36
TIMM29	19p13.2	AMP	17	0.157	0.87
TM9SF4	20q11.21	AMP	17	0.157	0.75
TPX2	20q11.21	AMP	17	0.157	0.52
TSPY26P	20q11.21	AMP	17	0.157	0.3
TTLL9	20q11.21	AMP	17	0.157	0.14
TXNIP	1q21.1	AMP	17	0.157	0.18
TYK2	19p13.2	AMP	17	0.157	0.85
UNC13A	19p13.11	AMP	17	0.157	0.11
YIPF2	19p13.2	AMP	17	0.157	0.74
ZBTB7B	1q21.3	AMP	17	0.157	0.42
ZMYND8	20q13.12	AMP	17	0.157	0.58
ABHD8	19p13.11	AMP	16	0.148	0.55
AKAP8	19p13.12	AMP	16	0.148	0.83
ANKLE1	19p13.11	AMP	16	0.148	0.51
ANO8	19p13.11	AMP	16	0.148	0.59
ANP32E	1q21.2	AMP	16	0.148	0.39
BABAM1	19p13.11	AMP	16	0.148	0.72
C19ORF38	19p13.2	AMP	16	0.148	0.32
CA14	1q21.2	AMP	16	0.148	0.18
CCAT1	8q24.21	AMP	16	0.148	N/A
CCDC130	19p13.13	AMP	16	0.148	0.65
CCDC159	19p13.2	AMP	16	0.148	0.31
CHTOP	1q21.3	AMP	16	0.148	0.54
CPAMD8	19p13.11	AMP	16	0.148	0.32
DAND5	19p13.13	AMP	16	0.148	0.18
DAP3	1q22	AMP	16	0.148	0.59
DDA1	19p13.11	AMP	16	0.148	0.79
DNMT1	19p13.2	AMP	16	0.148	0.84
DUSP15	20q11.21	AMP	16	0.148	0.47
EFNA1	1q22	AMP	16	0.148	0.43
EFNA3	1q21.3	AMP	16	0.148	0.38
EFNA4	1q21.3	AMP	16	0.148	0.52
EPOR	19p13.2	AMP	16	0.148	0.63
FAM49B	8q24.21	AMP	16	0.148	0.55
FDPS	1q22	AMP	16	0.148	0.49
FDX2	19p13.2	AMP	16	0.148	0.66
FOXS1	20q11.21	AMP	16	0.148	0.17
GADD45GIP1	19p13.13	AMP	16	0.148	0.24
GATAD2B	1q21.3	AMP	16	0.148	0.43
GPAT4	8p11.21	AMP	16	0.148	0.78
GPATCH1	19q13.11	AMP	16	0.148	0.76
GSDMB	17q21.1	AMP	16	0.148	0.65
GSDMC	8q24.21	AMP	16	0.148	0.08
GTPBP3	19p13.11	AMP	16	0.148	0.82
HAVCR1P1	19p12	AMP	16	0.148	0.34
HCN3	1q22	AMP	16	0.148	0.48
HM13	20q11.21	AMP	16	0.148	0.47
HM13-AS1	20q11.21	AMP	16	0.148	N/A
ICAM1	19p13.2	AMP	16	0.148	0.34
ICAM3	19p13.2	AMP	16	0.148	0.26
ICAM4	19p13.2	AMP	16	0.148	0.26
ICAM5	19p13.2	AMP	16	0.148	0.3
IER2	19p13.13	AMP	16	0.148	0.45
IL36B	2q14.1	AMP	16	0.148	0.18
IL36RN	2q14.1	AMP	16	0.148	0.2
ILF2	1q21.3	AMP	16	0.148	0.6
INTS3	1q21.3	AMP	16	0.148	0.52
KANK2	19p13.2	AMP	16	0.148	0.57
KEAP1	19p13.2	AMP	16	0.148	0.8
LAPTM4B	8q22.1	AMP	16	0.148	0.62
LINC01782	19q13.11	AMP	16	0.148	N/A
LOC100420587	19q12	AMP	16	0.148	N/A
LOC101929698	20q11.21	AMP	16	0.148	N/A
LRRC3C	17q21.1	AMP	16	0.148	N/A
LYL1	19p13.13	AMP	16	0.148	0
MATN2	8q22.1-q22.2	AMP	16	0.148	0.21
MCTS2P	20q11.21	AMP	16	0.148	-0.04
MRI1	19p13.13	AMP	16	0.148	0.68
MRPL34	19p13.11	AMP	16	0.148	0.74
MRPL4	19p13.2	AMP	16	0.148	0.75
MTDH	8q22.1	AMP	16	0.148	0.65
MTMR11	1q21.2	AMP	16	0.148	0.06
MYLK2	20q11.21	AMP	16	0.148	0.41
NACC1	19p13.13	AMP	16	0.148	0.7
NEUROD2	17q12	AMP	16	0.148	0.24
NFIX	19p13.13	AMP	16	0.148	0.53
NKX6-3	8p11.21	AMP	16	0.148	0.02
NPR1	1q21.3	AMP	16	0.148	0.12
NR2F6	19p13.11	AMP	16	0.148	0.58
OCEL1	19p13.11	AMP	16	0.148	0.44
ORMDL3	17q21.1	AMP	16	0.148	0.72
OTUD7B	1q21.2	AMP	16	0.148	0.64
PDRG1	20q11.21	AMP	16	0.148	0.67
PGLS	19p13.11	AMP	16	0.148	0.5
PKLR	1q22	AMP	16	0.148	0.06
PLEKHO1	1q21.2	AMP	16	0.148	0.1
PLPPR2	19p13.2	AMP	16	0.148	0.51
PLVAP	19p13.11	AMP	16	0.148	-0.09
PMF1	1q22	AMP	16	0.148	0.49
PMF1-BGLAP	1q22	AMP	16	0.148	N/A
RAD23A	19p13.13	AMP	16	0.148	0.68
RAVER1	19p13.2	AMP	16	0.148	0.8
RGL3	19p13.2	AMP	16	0.148	0.6
RPTN	1q21.3	AMP	16	0.148	-0.8
RUSC1	1q22	AMP	16	0.148	0.7
RUSC1-AS1	1q22	AMP	16	0.148	0.63
S100A1	1q21.3	AMP	16	0.148	0.27
S100A13	1q21.3	AMP	16	0.148	0.15
S100A14	1q21.3	AMP	16	0.148	0.25
S100A16	1q21.3	AMP	16	0.148	0.23
S1PR2	19p13.2	AMP	16	0.148	0.74
SF3B4	1q21.2	AMP	16	0.148	0.63
SLC27A1	19p13.11	AMP	16	0.148	0.52
SLC27A3	1q21.3	AMP	16	0.148	0.45
SNAPIN	1q21.3	AMP	16	0.148	0.63
SOX17	8q11.23	AMP	16	0.148	0.16
SPC24	19p13.2	AMP	16	0.148	0.62
STX10	19p13.13	AMP	16	0.148	0.67
SWSAP1	19p13.2	AMP	16	0.148	0.71
TMED1	19p13.2	AMP	16	0.148	0.69
TMEM205	19p13.2	AMP	16	0.148	0.6
TRMT1	19p13.13	AMP	16	0.148	0.57
USE1	19p13.11	AMP	16	0.148	0.62
USHBP1	19p13.11	AMP	16	0.148	0.17
VPS45	1q21.2	AMP	16	0.148	0.74
WDR88	19q13.11	AMP	16	0.148	0.55
XKR7	20q11.21	AMP	16	0.148	-0.02
ZGLP1	19p13.2	AMP	16	0.148	0.5
ZNF254	19p12	AMP	16	0.148	0.23
ZNF726	19p12	AMP	16	0.148	N/A
ACP5	19p13.2	AMP	15	0.139	0.05
ADGRE3	19p13.12	AMP	15	0.139	0.04
AKAP8L	19p13.12	AMP	15	0.139	0.54
ANGPTL6	19p13.2	AMP	15	0.139	0.16
ANGPTL8	19p13.2	AMP	15	0.139	0.33
ANKRD27	19q13.11	AMP	15	0.139	0.8
ASAP1	8q24.21-q24.22	AMP	15	0.139	0.63
ASAP1-IT2	8q24.21	AMP	15	0.139	N/A
ASH1L	1q22	AMP	15	0.139	0.52
BST2	19p13.11	AMP	15	0.139	0.53
C19ORF53	19p13.13	AMP	15	0.139	0.57
CCDC151	19p13.2	AMP	15	0.139	0.5
CEP89	19q13.11	AMP	15	0.139	0.65
CPQ	8q22.1	AMP	15	0.139	0.41
CSF3	17q21.1	AMP	15	0.139	0.22
DDX11L2	2q14.1	AMP	15	0.139	0
DOCK6	19p13.2	AMP	15	0.139	0.6
DPY19L3	19q13.11	AMP	15	0.139	0.62
F2RL3	19p13.11	AMP	15	0.139	0.25
FAM138B	2q14.1	AMP	15	0.139	0.07
FNTA	8p11.21	AMP	15	0.139	0.8
GIPC1	19p13.12	AMP	15	0.139	0.54
GSDMA	17q21.1	AMP	15	0.139	0.25
HRNR	1q21.3	AMP	15	0.139	0.21
IKBKB	8p11.21	AMP	15	0.139	0.72
LINC00662	19q11	AMP	15	0.139	0.7
LOC101927151	19q11	AMP	15	0.139	N/A
LOC284454	19p13.12	AMP	15	0.139	N/A
LOC400684	19q13.11	AMP	15	0.139	N/A
LRP3	19q13.11	AMP	15	0.139	0.59
MED24	17q21.1	AMP	15	0.139	0.65
MVB12A	19p13.11	AMP	15	0.139	0.47
NCOA3	20q13.12	AMP	15	0.139	0.47
NEDD9	6p24.2	AMP	15	0.139	0.25
NOL4L-DT	20q11.21	AMP	15	0.139	N/A
NXNL1	19p13.11	AMP	15	0.139	0.17
PCAT1	8q24.21	AMP	15	0.139	N/A
PDCD5	19q13.11	AMP	15	0.139	0.81
PEPD	19q13.11	AMP	15	0.139	0.67
PKN1	19p13.12	AMP	15	0.139	0.59
PPAN	19p13.2	AMP	15	0.139	0.59
PPAN-P2RY11	19p13.2	AMP	15	0.139	0.32
PRNCR1	8q24.21	AMP	15	0.139	N/A
PSMD3	17q21.1	AMP	15	0.139	0.69
PTGER1	19p13.12	AMP	15	0.139	0.1
RAB3D	19p13.2	AMP	15	0.139	0.59
RABL2A	2q14.1	AMP	15	0.139	0.2
RPL23AP7	2q14.1	AMP	15	0.139	0.5
RPL30	8q22.2	AMP	15	0.139	0.44
S100A2	1q21.3	AMP	15	0.139	0.35
S100A3	1q21.3	AMP	15	0.139	0.37
S100A4	1q21.3	AMP	15	0.139	0.24
S100A5	1q21.3	AMP	15	0.139	0.15
S100A6	1q21.3	AMP	15	0.139	0.11
S100A7	1q21.3	AMP	15	0.139	0.16
SHFL	19p13.2	AMP	15	0.139	0.49
SIN3B	19p13.11	AMP	15	0.139	0.72
SLC1A3	5p13.2	AMP	15	0.139	0.18
SLC7A10	19q13.11	AMP	15	0.139	0.35
SLC7A9	19q13.11	AMP	15	0.139	0.6
SNORA72	8q22.2	AMP	15	0.139	0.33
SNORD105	19p13.2	AMP	15	0.139	N/A
SNORD124	17q21.1	AMP	15	0.139	N/A
TMEM221	19p13.11	AMP	15	0.139	N/A
TSPAN16	19p13.2	AMP	15	0.139	0.24
WASH2P	2q14.1	AMP	15	0.139	-0.01
YY1AP1	1q22	AMP	15	0.139	0.66
ZNF507	19q13.11	AMP	15	0.139	0.8
ZNF627	19p13.2	AMP	15	0.139	0.79
ZPBP2	17q21.1	AMP	15	0.139	0.21
ZSWIM4	19p13.13-p13.12	AMP	15	0.139	0.65
ADGRE5	19p13.12	AMP	14	0.13	0.34
ASAP1-IT1	8q24.21	AMP	14	0.13	0.01
ASH1L-AS1	1q22	AMP	14	0.13	0.55
B3GNT3	19p13.11	AMP	14	0.13	0.25
BGLAP	1q22	AMP	14	0.13	0.22
C19ORF57	19p13.12	AMP	14	0.13	0.78
C20ORF203	20q11.21	AMP	14	0.13	0.18
C8ORF37	8q22.1	AMP	14	0.13	0.31
C8ORF37-AS1	8q22.1	AMP	14	0.13	N/A
CABLES2	20q13.33	AMP	14	0.13	0.62
CALR	19p13.13	AMP	14	0.13	0.18
CBFA2T2	20q11.21-q11.22	AMP	14	0.13	0.32
CEBPA	19q13.11	AMP	14	0.13	0.21
CEBPA-DT	19q13.11	AMP	14	0.13	0.32
CEBPG	19q13.11	AMP	14	0.13	0.69
CHST8	19q13.11	AMP	14	0.13	0.07
CNN1	19p13.2	AMP	14	0.13	0.12
COMTD1	10q22.2	AMP	14	0.13	0.32
CSMD1	8p23.2	DEL	14	0.13	-0.1
CYP4F11	19p13.12	AMP	14	0.13	-0.11
CYP4F2	19p13.12	AMP	14	0.13	-0.01
CYP4F22	19p13.12	AMP	14	0.13	-0.07
CYP4F8	19p13.12	AMP	14	0.13	0.09
DDX39A	19p13.12	AMP	14	0.13	0.59
DENND4B	1q21.3	AMP	14	0.13	0.68
DMD	Xp21.2-p21.1	DEL	14	0.13	-0.07
DNAJB1	19p13.12	AMP	14	0.13	0.55
ECSIT	19p13.2	AMP	14	0.13	0.57
EIF3G	19p13.2	AMP	14	0.13	0.73
ELAVL3	19p13.2	AMP	14	0.13	0.28
ELOF1	19p13.2	AMP	14	0.13	0.62
ERICH5	8q22.2	AMP	14	0.13	0.2
FAAP24	19q13.11	AMP	14	0.13	0.71
FCHO1	19p13.11	AMP	14	0.13	0.4
FLG	1q21.3	AMP	14	0.13	0.02
FLG-AS1	1q21.3	AMP	14	0.13	N/A
GINS4	8p11.21	AMP	14	0.13	0.77
GOLIM4	3q26.2	AMP	14	0.13	0.28
HGSNAT	8p11.21-p11.1	AMP	14	0.13	0.65
IL36G	2q14.1	AMP	14	0.13	0.25
IL37	2q14.1	AMP	14	0.13	0.21
KCNN3	1q21.3	AMP	14	0.13	0.08
LAMA5	20q13.33	AMP	14	0.13	0.25
LINC00290	4q34.3	DEL	14	0.13	N/A
LINC00905	19p13.12	AMP	14	0.13	0.27
LINC01298	8q22.1	AMP	14	0.13	N/A
LOC100289333	19p13.2	AMP	14	0.13	N/A
LRATD2	8q24.21	AMP	14	0.13	0.56
LRRC77P	3q26.1-q26.2	AMP	14	0.13	N/A
MAP1S	19p13.11	AMP	14	0.13	0.64
MSTO1	1q22	AMP	14	0.13	0.72
NANOS3	19p13.12	AMP	14	0.13	0.52
NUDT19	19q13.11	AMP	14	0.13	0.65
NWD1	19p13.11	AMP	14	0.13	0.09
P2RY11	19p13.2	AMP	14	0.13	0.26
PAQR6	1q22	AMP	14	0.13	0.2
PDE4D	5q11.2-q12.1	DEL	14	0.13	0.33
PGLYRP2	19p13.12	AMP	14	0.13	0
PLEKHF2	8q22.1	AMP	14	0.13	0.51
POMK	8p11.21	AMP	14	0.13	0.49
POTEA	8p11.1	AMP	14	0.13	0
POU5F1P4	1q22	AMP	14	0.13	N/A
PRKCSH	19p13.2	AMP	14	0.13	0.7
RANBP3L	5p13.2	AMP	14	0.13	0.08
RASAL3	19p13.12	AMP	14	0.13	-0.16
RGS9BP	19q13.11	AMP	14	0.13	0.45
RHPN2	19q13.11	AMP	14	0.13	0.54
RIDA	8q22.2	AMP	14	0.13	0.5
RP1	8q11.23-q12.1	AMP	14	0.13	-0.04
S100A12	1q21.3	AMP	14	0.13	0.37
S100A7A	1q21.3	AMP	14	0.13	0.16
S100A7L2	1q21.3	AMP	14	0.13	N/A
S100A8	1q21.3	AMP	14	0.13	0.4
S100A9	1q21.3	AMP	14	0.13	0.44
SDC2	8q22.1	AMP	14	0.13	0.45
SHC1	1q21.3	AMP	14	0.13	0.53
SLC20A2	8p11.21	AMP	14	0.13	0.6
SMG5	1q22	AMP	14	0.13	0.55
SMIM7	19p13.11	AMP	14	0.13	0.8
SNORD105B	19p13.2	AMP	14	0.13	N/A
TDRD12	19q13.11	AMP	14	0.13	0.07
TECR	19p13.12	AMP	14	0.13	0.61
TMEM38A	19p13.11	AMP	14	0.13	0.6
TPM4	19p13.12-p13.11	AMP	14	0.13	0.59
UCA1	19p13.12	AMP	14	0.13	-0.08
WIZ	19p13.12	AMP	14	0.13	0.79
ZNF136	19p13.2	AMP	14	0.13	0.73
ZNF20	19p13.2	AMP	14	0.13	0.71
ZNF433	19p13.2	AMP	14	0.13	0.57
ZNF439	19p13.2	AMP	14	0.13	0.64
ZNF44	19p13.2	AMP	14	0.13	0.51
ZNF440	19p13.2	AMP	14	0.13	0.61
ZNF441	19p13.2	AMP	14	0.13	0.62
ZNF442	19p13.2	AMP	14	0.13	0.51
ZNF491	19p13.2	AMP	14	0.13	0.54
ZNF503-AS1	10q22.2	AMP	14	0.13	N/A
ZNF563	19p13.2	AMP	14	0.13	0.63
ZNF625	19p13.2	AMP	14	0.13	0.59
ZNF625-ZNF20	19p13.2	AMP	14	0.13	N/A
ZNF653	19p13.2	AMP	14	0.13	0.77
ZNF69	19p13.2	AMP	14	0.13	0.51
ZNF700	19p13.2	AMP	14	0.13	0.69
ZNF788P	19p13.2	AMP	14	0.13	0.48
ZNF823	19p13.2	AMP	14	0.13	0.68
ZNF833P	19p13.2	AMP	14	0.13	0.71
ZNF844	19p13.2	AMP	14	0.13	0.6
ZNF878	19p13.2	AMP	14	0.13	0.34
ACTN4	19q13.2	AMP	13	0.12	0.78
ADAM28	8p21.2	DEL	13	0.12	0.33
ADAM7	8p21.2	DEL	13	0.12	0.04
ADAMDEC1	8p21.2	DEL	13	0.12	0.17
ADAR	1q21.3	AMP	13	0.12	0.54
ADCY8	8q24.22	AMP	13	0.12	0.13
ADGRE2	19p13.12	AMP	13	0.12	0
ATP8B2	1q21.3	AMP	13	0.12	0.45
BNIP3L	8p21.2	DEL	13	0.12	0.61
BPIFB1	20q11.21	AMP	13	0.12	0.23
C1ORF189	1q21.3	AMP	13	0.12	-0.14
C3P1	19p13.2	AMP	13	0.12	N/A
CAPSL	5p13.2	AMP	13	0.12	-0.06
CC2D1A	19p13.12	AMP	13	0.12	0.64
CCNE2	8q22.1	AMP	13	0.12	0.44
CCT3	1q22	AMP	13	0.12	0.53
CDK5RAP1	20q11.21	AMP	13	0.12	0.7
CHRNA6	8p11.21	AMP	13	0.12	0.19
CHRNB2	1q21.3	AMP	13	0.12	0.2
CHRNB3	8p11.21	AMP	13	0.12	0.19
CIB3	19p13.11	AMP	13	0.12	0.24
CKS1B	1q21.3	AMP	13	0.12	0.3
CLEC17A	19p13.12	AMP	13	0.12	0.08
COL5A3	19p13.2	AMP	13	0.12	0.27
CRCT1	1q21.3	AMP	13	0.12	0.02
CRNN	1q21.3	AMP	13	0.12	0.14
CRTC2	1q21.3	AMP	13	0.12	0.62
CYP4F12	19p13.12	AMP	13	0.12	0.06
CYP4F24P	19p13.12	AMP	13	0.12	N/A
CYP4F3	19p13.12	AMP	13	0.12	0.08
DCAF15	19p13.12	AMP	13	0.12	0.72
DENND3	8q24.3	AMP	13	0.12	0.3
DKK4	8p11.21	AMP	13	0.12	0.05
DLGAP1	18p11.31	AMP	13	0.12	0.14
DNASE2	19p13.13	AMP	13	0.12	0.62
EFR3A	8q24.22	AMP	13	0.12	0.58
EYA2	20q13.12	AMP	13	0.12	0.28
FAM32A	19p13.11	AMP	13	0.12	0.81
FARSA	19p13.13	AMP	13	0.12	0.77
FLAD1	1q21.3	AMP	13	0.12	0.68
FLG2	1q21.3	AMP	13	0.12	0.24
GATA5	20q13.33	AMP	13	0.12	0.19
GCDH	19p13.13	AMP	13	0.12	0.73
GDF6	8q22.1	AMP	13	0.12	-0.06
GLMP	1q22	AMP	13	0.12	0.63
GOLGA7	8p11.21	AMP	13	0.12	0.83
HHLA1	8q24.22	AMP	13	0.12	0.03
HOOK3	8p11.21	AMP	13	0.12	0.74
HPYR1	8q24.22	AMP	13	0.12	0.17
HSH2D	19p13.11	AMP	13	0.12	0.36
IL1B	2q14.1	AMP	13	0.12	0.08
IL36A	2q14.1	AMP	13	0.12	0.22
IL6R	1q21.3	AMP	13	0.12	0.01
INSL3	19p13.11	AMP	13	0.12	0.21
JAK3	19p13.11	AMP	13	0.12	0.1
KCNQ3	8q24.22	AMP	13	0.12	0.17
KLF1	19p13.13	AMP	13	0.12	0.23
LAMA5-AS1	20q13.33	AMP	13	0.12	N/A
LCE3A	1q21.3	AMP	13	0.12	0
LCE3B	1q21.3	AMP	13	0.12	.
LCE3C	1q21.3	AMP	13	0.12	N/A
LCE3D	1q21.3	AMP	13	0.12	0.24
LCE3E	1q21.3	AMP	13	0.12	0.1
LCE5A	1q21.3	AMP	13	0.12	0.17
LENEP	1q21.3	AMP	13	0.12	0.18
LINC00028	20q11.21	AMP	13	0.12	0.18
LINC00661	19p13.12	AMP	13	0.12	0.22
LINC00861	8q24.13	AMP	13	0.12	N/A
LMBRD2	5p13.2	AMP	13	0.12	0.41
LOC100506406	5p13.2	AMP	13	0.12	N/A
LOC101927770	20q13.2	AMP	13	0.12	N/A
LOC254896	8p21.3	DEL	13	0.12	N/A
LOC286059	8p21.3	DEL	13	0.12	N/A
LOR	1q21.3	AMP	13	0.12	0.06
LRRC6	8q24.22	AMP	13	0.12	0.19
MAST1	19p13.13	AMP	13	0.12	0.49
MED26	19p13.11	AMP	13	0.12	0.75
MIR1-1HG-AS1	20q13.33	AMP	13	0.12	0.03
MRPL15	8q11.23	AMP	13	0.12	0.73
MUC16	19p13.2	AMP	13	0.12	0.21
NADK2	5p13.2	AMP	13	0.12	0.7
NDUFAF6	8q22.1	AMP	13	0.12	0.72
NDUFB7	19p13.12	AMP	13	0.12	0.45
NEFL	8p21.2	DEL	13	0.12	-0.08
NEFM	8p21.2	DEL	13	0.12	-0.05
NKX2-6	8p21.2	DEL	13	0.12	0
NKX3-1	8p21.2	DEL	13	0.12	0.44
NR1D1	17q21.1	AMP	13	0.12	0.56
NUP210L	1q21.3	AMP	13	0.12	0.1
OC90	8q24.22	AMP	13	0.12	0.1
OLFM2	19p13.2	AMP	13	0.12	0.37
OR10H1	19p13.12	AMP	13	0.12	0.16
OR10H2	19p13.12	AMP	13	0.12	0.05
OR10H3	19p13.12	AMP	13	0.12	N/A
OR10H4	19p13.12	AMP	13	0.12	0.44
OR10H5	19p13.12	AMP	13	0.12	0.24
OR7A10	19p13.12	AMP	13	0.12	0.1
OR7A17	19p13.12	AMP	13	0.12	0
OR7A5	19p13.12	AMP	13	0.12	0.01
OR7C1	19p13.12	AMP	13	0.12	0.01
OR7C2	19p13.12	AMP	13	0.12	N/A
PBXIP1	1q21.3	AMP	13	0.12	0.25
PDCD10	3q26.1	AMP	13	0.12	0.62
PGLYRP3	1q21.3	AMP	13	0.12	-0.02
PGLYRP4	1q21.3	AMP	13	0.12	0.05
PODNL1	19p13.12	AMP	13	0.12	0.15
POLB	8p11.21	AMP	13	0.12	0.81
PPP2R2A	8p21.2	DEL	13	0.12	0.75
PTDSS1	8q22.1	AMP	13	0.12	0.77
PYGO2	1q21.3	AMP	13	0.12	0.67
RAB8A	19p13.11	AMP	13	0.12	0.75
RBBP8NL	20q13.33	AMP	13	0.12	0.22
RDH8	19p13.2	AMP	13	0.12	-0.14
REM1	20q11.21	AMP	13	0.12	0.26
RFX1	19p13.12	AMP	13	0.12	0.67
RNF170	8p11.21	AMP	13	0.12	0.75
RPS21	20q13.33	AMP	13	0.12	0.39
RTBDN	19p13.13	AMP	13	0.12	-0.04
SERPINI1	3q26.1	AMP	13	0.12	0.5
SERPINI2	3q26.1	AMP	13	0.12	0.3
SIPA1L3	19q13.13-q13.2	AMP	13	0.12	0.58
SKP2	5p13.2	AMP	13	0.12	0.38
SLC25A37	8p21.2	DEL	13	0.12	0.51
SLC35E1	19p13.11	AMP	13	0.12	0.72
SLC35F5	2q14.1	AMP	13	0.12	0.38
SLC39A1	1q21.3	AMP	13	0.12	0.39
SLC45A4	8q24.3	AMP	13	0.12	0.35
SMIM19	8p11.21	AMP	13	0.12	0.69
STC1	8p21.2	DEL	13	0.12	0.37
SYCE2	19p13.13	AMP	13	0.12	0.47
THAP1	8p11.21	AMP	13	0.12	0.63
THRA	17q21.1	AMP	13	0.12	0.63
TMEM79	1q22	AMP	13	0.12	0.32
TNFRSF10B	8p21.3	DEL	13	0.12	0.26
TNFRSF10C	8p21.3	DEL	13	0.12	0.52
TP53INP1	8q22.1	AMP	13	0.12	0.44
TPM3	1q21.3	AMP	13	0.12	0.5
TSPYL5	8q22.1	AMP	13	0.12	0.28
UGT3A1	5p13.2	AMP	13	0.12	0.05
UGT3A2	5p13.2	AMP	13	0.12	0.19
VDAC2	10q22.2	AMP	13	0.12	0.87
VDAC3	8p11.21	AMP	13	0.12	0.82
VHLL	1q22	AMP	13	0.12	0.11
WDR49	3q26.1	AMP	13	0.12	-0.09
ZBBX	3q26.1	AMP	13	0.12	-0.01
ZNF217	20q13.2	AMP	13	0.12	0.31
ZNF333	19p13.12	AMP	13	0.12	0.71
ZNF443	19p13.2	AMP	13	0.12	0.58
ZNF709	19p13.2	AMP	13	0.12	0.68
ZNF763	19p13.2	AMP	13	0.12	0.71
ZNF799	19p13.2	AMP	13	0.12	0.52
ADGRL1	19p13.12	AMP	12	0.111	0.6
ADRA1A	8p21.2	DEL	12	0.111	0.13
ADRM1	20q13.33	AMP	12	0.111	0.57
AHCY	20q11.22	AMP	12	0.111	0.52
AP1M1	19p13.11	AMP	12	0.111	0.63
AQP10	1q21.3	AMP	12	0.111	-0.12
ASF1B	19p13.12	AMP	12	0.111	0.69
ATP4A	19q13.12	AMP	12	0.111	0.15
BEST2	19p13.13	AMP	12	0.111	0.16
BIN3	8p21.3	DEL	12	0.111	0.67
BIN3-IT1	8p21.3	DEL	12	0.111	0.18
C19ORF67	19p13.12	AMP	12	0.111	N/A
C1ORF43	1q21.3	AMP	12	0.111	0.58
C1ORF68	1q21.3	AMP	12	0.111	0
C8ORF58	8p21.3	DEL	12	0.111	0.63
CAP1	1p34.2	AMP	12	0.111	0.7
CAPN12	19q13.2	AMP	12	0.111	0.43
CCAR2	8p21.3	DEL	12	0.111	0.75
CCDC25	8p21.1	DEL	12	0.111	0.77
CDCA2	8p21.2	DEL	12	0.111	0.63
CDK12	17q12	AMP	12	0.111	0.51
CHERP	19p13.11	AMP	12	0.111	0.83
CHMP7	8p21.3	DEL	12	0.111	0.8
CHRNA2	8p21.2	DEL	12	0.111	-0.09
CLC	19q13.2	AMP	12	0.111	-0.07
CLCF1	11q13.2	AMP	12	0.111	0.26
CLU	8p21.1	DEL	12	0.111	0.37
COMMD7	20q11.21	AMP	12	0.111	0.63
CREB3L4	1q21.3	AMP	12	0.111	0.36
DEFB121	20q11.21	AMP	12	0.111	N/A
DEFB122	20q11.21	AMP	12	0.111	N/A
DEFB123	20q11.21	AMP	12	0.111	0.21
DEFB124	20q11.21	AMP	12	0.111	0.14
DLGAP1-AS1	18p11.31	AMP	12	0.111	0.62
DLL3	19q13.2	AMP	12	0.111	0.61
DMKN	19q13.12	AMP	12	0.111	0.52
DNMT3B	20q11.21	AMP	12	0.111	0.25
DOCK5	8p21.2	DEL	12	0.111	0.39
DPY19L4	8q22.1	AMP	12	0.111	0.64
DPYSL2	8p21.2	DEL	12	0.111	0.35
DUPD1	10q22.2	AMP	12	0.111	0.17
DUSP13	10q22.2	AMP	12	0.111	0.2
DYRK1B	19q13.2	AMP	12	0.111	0.71
EBF2	8p21.2	DEL	12	0.111	0.06
EGR3	8p21.3	DEL	12	0.111	0.17
EID2	19q13.2	AMP	12	0.111	0.77
EID2B	19q13.2	AMP	12	0.111	0.54
ENTPD4	8p21.3	DEL	12	0.111	0.62
EPHX2	8p21.2-p21.1	DEL	12	0.111	0.53
ERICH1-AS1	8p23.3	DEL	12	0.111	N/A
ESCO2	8p21.1	DEL	12	0.111	0.58
ESRP1	8q22.1	AMP	12	0.111	0.68
FBL	19q13.2	AMP	12	0.111	0.69
FCGBP	19q13.2	AMP	12	0.111	0.12
FFAR2	19q13.12	AMP	12	0.111	0.16
FFAR3	19q13.12	AMP	12	0.111	0.03
GAPDHS	19q13.12	AMP	12	0.111	0.35
GET3	19p13.13	AMP	12	0.111	N/A
GMFG	19q13.2	AMP	12	0.111	0.01
GNRH1	8p21.2	DEL	12	0.111	0.5
GRAMD1A	19q13.11	AMP	12	0.111	0.61
GRB2	17q25.1	AMP	12	0.111	0.67
HOOK2	19p13.13	AMP	12	0.111	0.64
HPN	19q13.11	AMP	12	0.111	0.34
IFNL1	19q13.2	AMP	12	0.111	0.06
IFNL2	19q13.2	AMP	12	0.111	0.42
IFNL3	19q13.2	AMP	12	0.111	0.36
IFNL4	19q13.2	AMP	12	0.111	N/A
IL27RA	19p13.12	AMP	12	0.111	0.42
IL7R	5p13.2	AMP	12	0.111	-0.1
INTS8	8q22.1	AMP	12	0.111	0.75
IVL	1q21.3	AMP	12	0.111	-0.03
JTB	1q21.3	AMP	12	0.111	0.46
JUNB	19p13.13	AMP	12	0.111	0.41
KAT6B	10q22.2	AMP	12	0.111	0.81
KCNS1	20q13.12	AMP	12	0.111	0.22
KCTD1	18q11.2	AMP	12	0.111	0.46
KCTD15	19q13.11	AMP	12	0.111	0.47
KCTD9	8p21.2	DEL	12	0.111	0.67
KPRP	1q21.3	AMP	12	0.111	0.09
KRTDAP	19q13.12	AMP	12	0.111	0.37
LCE1A	1q21.3	AMP	12	0.111	0
LCE1B	1q21.3	AMP	12	0.111	0
LCE1C	1q21.3	AMP	12	0.111	0.05
LCE1D	1q21.3	AMP	12	0.111	0
LCE1E	1q21.3	AMP	12	0.111	0
LCE1F	1q21.3	AMP	12	0.111	0.12
LCE2A	1q21.3	AMP	12	0.111	N/A
LCE2B	1q21.3	AMP	12	0.111	0.1
LCE2C	1q21.3	AMP	12	0.111	N/A
LCE2D	1q21.3	AMP	12	0.111	N/A
LCE4A	1q21.3	AMP	12	0.111	N/A
LCE6A	1q21.3	AMP	12	0.111	-0.12
LELP1	1q21.3	AMP	12	0.111	-0.14
LEUTX	19q13.2	AMP	12	0.111	0.07
LGALS13	19q13.2	AMP	12	0.111	N/A
LGALS14	19q13.2	AMP	12	0.111	-0.08
LGALS16	19q13.2	AMP	12	0.111	N/A
LGALS17A	19q13.2	AMP	12	0.111	0.44
LGALS7	19q13.2	AMP	12	0.111	0.28
LINC00620	3p25.1	AMP	12	0.111	0.06
LINC01531	19q13.12	AMP	12	0.111	N/A
LINC01543	18q11.2	AMP	12	0.111	N/A
LOC100129935	19q13.2	AMP	12	0.111	-0.13
LOC100130987	11q13.2	AMP	12	0.111	0.22
LOC100288748	8q22.1	AMP	12	0.111	N/A
LOC100500773	8q22.1	AMP	12	0.111	N/A
LOC100507156	8p21.3	DEL	12	0.111	N/A
LOC100507373	19p13.12	AMP	12	0.111	N/A
LOC101928009	1q21.3	AMP	12	0.111	N/A
LOC389641	8p21.3	DEL	12	0.111	N/A
LOXL2	8p21.3	DEL	12	0.111	0.25
LRFN1	19q13.2	AMP	12	0.111	0.59
LYPLA1	8q11.23	AMP	12	0.111	0.6
MAPRE1	20q11.21	AMP	12	0.111	0.55
MBD3L1	19p13.2	AMP	12	0.111	0.15
MED29	19q13.2	AMP	12	0.111	0.73
MIR1-1HG	20q13.33	AMP	12	0.111	0.23
MISP3	19p13.12	AMP	12	0.111	0.34
MTERF3	8q22.1	AMP	12	0.111	0.78
NTSR1	20q13.33	AMP	12	0.111	0.19
OR7D2	19p13.2	AMP	12	0.111	0.24
OR7D4	19p13.2	AMP	12	0.111	0.1
OSBPL2	20q13.33	AMP	12	0.111	0.73
PAF1	19q13.2	AMP	12	0.111	0.79
PALM3	19p13.12	AMP	12	0.111	0.37
PBK	8p21.1	DEL	12	0.111	0.54
PDLIM2	8p21.3	DEL	12	0.111	0.42
PDZD2	5p13.3	AMP	12	0.111	0.49
PEBP4	8p21.3	DEL	12	0.111	0.14
PI3	20q13.12	AMP	12	0.111	0.33
PIN1	19p13.2	AMP	12	0.111	0.67
PIWIL2	8p21.3	DEL	12	0.111	0.11
PLEKHG2	19q13.2	AMP	12	0.111	0.57
PMVK	1q21.3	AMP	12	0.111	0.14
PNMA2	8p21.2	DEL	12	0.111	0.03
POLD4	11q13.2	AMP	12	0.111	0.29
POP1	8q22.2	AMP	12	0.111	0.33
PPP3CC	8p21.3	DEL	12	0.111	0.37
PPT1	1p34.2	AMP	12	0.111	0.69
PRDX2	19p13.13	AMP	12	0.111	0.58
PRKACA	19p13.12	AMP	12	0.111	0.61
PRR9	1q21.3	AMP	12	0.111	N/A
PTK2B	8p21.2	DEL	12	0.111	0.56
R3HCC1	8p21.3	DEL	12	0.111	0.59
RAB13	1q21.3	AMP	12	0.111	0.52
RHOBTB2	8p21.3	DEL	12	0.111	0.69
RLN3	19p13.12	AMP	12	0.111	0.31
RNASEH2A	19p13.13	AMP	12	0.111	0.65
RPS16	19q13.2	AMP	12	0.111	0.74
RPS27	1q21.3	AMP	12	0.111	0.16
RYR1	19q13.2	AMP	12	0.111	0.59
SAMD1	19p13.12	AMP	12	0.111	0.5
SAMD4B	19q13.2	AMP	12	0.111	0.62
SAMD8	10q22.2	AMP	12	0.111	0.81
SBSN	19q13.12	AMP	12	0.111	0.15
SCARA3	8p21.1	DEL	12	0.111	0.11
SCN1B	19q13.11	AMP	12	0.111	0.45
SELENOV	19q13.2	AMP	12	0.111	0.5
SHE	1q21.3	AMP	12	0.111	0.01
SLC39A14	8p21.3	DEL	12	0.111	0.45
SMCP	1q21.3	AMP	12	0.111	-0.8
SNTA1	20q11.21	AMP	12	0.111	0.51
SORBS3	8p21.3	DEL	12	0.111	0.24
SPRR1A	1q21.3	AMP	12	0.111	0.05
SPRR1B	1q21.3	AMP	12	0.111	-0.04
SPRR2A	1q21.3	AMP	12	0.111	0.19
SPRR2B	1q21.3	AMP	12	0.111	-0.14
SPRR2C	1q21.3	AMP	12	0.111	0.15
SPRR2D	1q21.3	AMP	12	0.111	0.2
SPRR2E	1q21.3	AMP	12	0.111	-0.11
SPRR2F	1q21.3	AMP	12	0.111	-0.12
SPRR2G	1q21.3	AMP	12	0.111	0.04
SPRR3	1q21.3	AMP	12	0.111	0.01
SPRR4	1q21.3	AMP	12	0.111	0.07
SS18L1	20q13.33	AMP	12	0.111	0.62
STK4	20q13.12	AMP	12	0.111	0.65
STMN4	8p21.2	DEL	12	0.111	-0.14
SUPT5H	19q13.2	AMP	12	0.111	0.82
TAF4B	18q11.2	AMP	12	0.111	0.2
TCEA1	8q11.23	AMP	12	0.111	0.71
TDRD10	1q21.3	AMP	12	0.111	0.14
TIMM50	19q13.2	AMP	12	0.111	0.82
TMEM147	19q13.12	AMP	12	0.111	0.59
TMEM147-AS1	19q13.12	AMP	12	0.111	N/A
TNFRSF10A	8p21.3	DEL	12	0.111	0.42
TNFRSF10D	8p21.3	DEL	12	0.111	0.18
TRIM35	8p21.2	DEL	12	0.111	0.72
TSACC	1q22	AMP	12	0.111	0.24
UBE2Q1	1q21.3	AMP	12	0.111	0.78
UQCRB	8q22.1	AMP	12	0.111	0.53
WFDC12	20q13.12	AMP	12	0.111	.-01
WFDC5	20q13.12	AMP	12	0.111	.-.09
WWOX	16q23.1-q23.2	DEL	12	0.111	0.58
ZFP36	19q13.2	AMP	12	0.111	0.34
ZNF30	19q13.11	AMP	12	0.111	0.66
ZNF30-AS1	19q13.11	AMP	12	0.111	N/A
ZNF317	19p13.2	AMP	12	0.111	0.89
ZNF490	19p13.2-p13.13	AMP	12	0.111	0.82
ZNF564	19p13.2	AMP	12	0.111	0.7
ZNF792	19q13.11	AMP	12	0.111	0.51
ZNF846	19p13.2	AMP	12	0.111	0.67
ACTL10	20q11.22	AMP	11	0.102	0.25
ADK	10q22.2|10q11-q24	AMP	11	0.102	0.64
AGO2	8q24.3	AMP	11	0.102	0.59
AKIRIN1	1p34.3	AMP	11	0.102	0.5
AKT2	19q13.2	AMP	11	0.102	0.73
ALKBH6	19q13.12	AMP	11	0.102	0.56
APLP1	19q13.12	AMP	11	0.102	0.09
ARHGAP33	19q13.12	AMP	11	0.102	0.4
ARHGEF10	8p23.3	DEL	11	0.102	0.62
ARRDC2	19p13.11	AMP	11	0.102	0.34
ATPSCKMT	5p15.2	AMP	11	0.102	0.73
BCHE	3q26.1	AMP	11	0.102	0.28
BCL7C	16p11.2	AMP	11	0.102	0.21
BLVRB	19q13.2	AMP	11	0.102	0.6
BPIFA1	20q11.21	AMP	11	0.102	0.07
BPIFA3	20q11.21	AMP	11	0.102	N/A
BPIFA4P	20q11.21	AMP	11	0.102	0.12
BPIFB2	20q11.21	AMP	11	0.102	0.07
BPIFB6	20q11.21	AMP	11	0.102	0
C19ORF33	19q13.2	AMP	11	0.102	0.28
C19ORF44	19p13.11	AMP	11	0.102	0.66
C19ORF47	19q13.2	AMP	11	0.102	0.77
C1ORF61	1q22	AMP	11	0.102	0.12
C20ORF144	20q11.22	AMP	11	0.102	0.15
C6	5p13.1	AMP	11	0.102	-0.04
C7	5p13.1	AMP	11	0.102	-0.04
C9	5p13.1	AMP	11	0.102	0.36
CALR3	19p13.11	AMP	11	0.102	0.37
CAPNS1	19q13.12	AMP	11	0.102	0.64
CARD6	5p13.1	AMP	11	0.102	0.13
CASKIN2	17q25.1	AMP	11	0.102	0.6
CATSPERG	19q13.2	AMP	11	0.102	0.19
CCDC30	1p34.2	AMP	11	0.102	0.28
CCER2	19q13.2	AMP	11	0.102	N/A
CCN4	8q24.22	AMP	11	0.102	-0.05
CD22	19q13.12	AMP	11	0.102	0.18
CITED4	1p34.2|1p35-p34	AMP	11	0.102	0.19
CLDN19	1p34.2	AMP	11	0.102	0.04
CLIP3	19q13.12	AMP	11	0.102	0.44
CLN8	8p23.3	DEL	11	0.102	0.5
CNTD2	19q13.2	AMP	11	0.102	0.41
COX6B1	19q13.12	AMP	11	0.102	0.55
COX7A1	19q13.12	AMP	11	0.102	-0.06
CTD-2194D22.4	5p15.33	AMP	11	0.102	N/A
CTPS1	1p34.2	AMP	11	0.102	0.61
DAB2	5p13.1	AMP	11	0.102	0.07
DBNDD2	20q13.12	AMP	11	0.102	0.43
DEFB115	20q11.21	AMP	11	0.102	N/A
DEFB116	20q11.21	AMP	11	0.102	N/A
DEFB118	20q11.21	AMP	11	0.102	N/A
DEFB119	20q11.21	AMP	11	0.102	0.17
DHPS	19p13.13	AMP	11	0.102	0.64
DLGAP2	8p23.3	DEL	11	0.102	-0.07
DLGAP2-AS1	8p23.3	DEL	11	0.102	N/A
DPF1	19q13.2	AMP	11	0.102	0.38
EBNA1BP2	1p34.2	AMP	11	0.102	0.65
EGFLAM	5p13.2-p13.1	AMP	11	0.102	0.02
EGFLAM-AS2	5p13.2-p13.1	AMP	11	0.102	N/A
EIF3K	19q13.2	AMP	11	0.102	0.72
EPS15L1	19p13.11	AMP	11	0.102	0.83
ERICH1	8p23.3	DEL	11	0.102	0.71
ETV2	19q13.12	AMP	11	0.102	0.18
FAM183A	1p34.2	AMP	11	0.102	-0.01
FAM187B	19q13.12	AMP	11	0.102	-0.01
FAM87A	8p23.3	DEL	11	0.102	.
FAM98C	19q13.2	AMP	11	0.102	0.68
FBLN2	3p25.1	AMP	11	0.102	0.21
FBXL12	19p13.2	AMP	11	0.102	0.84
FBXO17	19q13.2	AMP	11	0.102	0.57
FBXO25	8p23.3	DEL	11	0.102	0.66
FBXW9	19p13.13	AMP	11	0.102	0.58
FFAR1	19q13.12	AMP	11	0.102	0.13
FSBP	8q22.1	AMP	11	0.102	N/A
FYB1	5p13.1	AMP	11	0.102	0.24
GAPLINC	18p11.31	AMP	11	0.102	N/A
GGN	19q13.2	AMP	11	0.102	0.23
GLIS3	9p24.2	AMP	11	0.102	0.44
GOLPH3	5p13.3	AMP	11	0.102	0.75
GPI	19q13.11	AMP	11	0.102	0.69
GRHL2	8q22.3	AMP	11	0.102	0.49
HAMP	19q13.12	AMP	11	0.102	0.06
HAUS5	19q13.12	AMP	11	0.102	0.84
HAX1	1q21.3	AMP	11	0.102	0.62
HCST	19q13.12	AMP	11	0.102	0.01
HIPK4	19q13.2	AMP	11	0.102	0.33
HNRNPL	19q13.2	AMP	11	0.102	0.64
HPN-AS1	19q13.11-q13.12	AMP	11	0.102	0.35
HRH3	20q13.33	AMP	11	0.102	0.17
HSPB6	19q13.12	AMP	11	0.102	0.08
IGFLR1	19q13.12	AMP	11	0.102	0.12
IL12RB1	19p13.11	AMP	11	0.102	-0.12
IL1A	2q14.1	AMP	11	0.102	0.05
IRX4	5p15.33	AMP	11	0.102	0.27
ITCH	20q11.22	AMP	11	0.102	0.29
ITGB4	17q25.1	AMP	11	0.102	0.37
KCNK6	19q13.2	AMP	11	0.102	0.44
KCNN1	19p13.11	AMP	11	0.102	0.25
KIAA0355	19q13.11	AMP	11	0.102	0.65
KIRREL2	19q13.12	AMP	11	0.102	0.32
KLF2	19p13.11	AMP	11	0.102	-0.1
KMT2B	19q13.12	AMP	11	0.102	0.69
LGALS7B	19q13.2	AMP	11	0.102	0.33
LIFR	5p13.1	AMP	11	0.102	0.27
LIFR-AS1	5p13.1	AMP	11	0.102	.
LIN37	19q13.12	AMP	11	0.102	0.55
LINC00904	19q13.11	AMP	11	0.102	N/A
LINC00964	8q24.13	AMP	11	0.102	0.03
LINC01265	5p13.1	AMP	11	0.102	N/A
LINC01270	20q13.13	AMP	11	0.102	N/A
LINC01271	20q13.13	AMP	11	0.102	N/A
LINC01529	19q13.12	AMP	11	0.102	N/A
LINC01766	19q13.12	AMP	11	0.102	N/A
LINC01801	19q13.11	AMP	11	0.102	N/A
LINC02104	5p13.1	AMP	11	0.102	N/A
LINC02112	5p15.31-p15.2	AMP	11	0.102	0.15
LINC02116	5p15.33	AMP	11	0.102	N/A
LOC100506548	5p13.1	AMP	11	0.102	N/A
LOC100506858	5p15.33	AMP	11	0.102	N/A
LOC101927572	19q13.12	AMP	11	0.102	N/A
LOC101929234	10q22.2	AMP	11	0.102	N/A
LOC286083	8p23.3	DEL	11	0.102	N/A
LOC728613	5p15.33	AMP	11	0.102	0.62
LPCAT1	5p15.33	AMP	11	0.102	0.55
LRFN3	19q13.12	AMP	11	0.102	0.57
LRMDA	10q22.2-q22.3	AMP	11	0.102	0.15
LRP1B	2q22.1-q22.2	DEL	11	0.102	-0.16
LSM14A	19q13.11	AMP	11	0.102	0.83
LSM4	19p13.11	AMP	11	0.102	0.63
LSR	19q13.12	AMP	11	0.102	0.62
MAG	19q13.12	AMP	11	0.102	0.05
MAN2B1	19p13.13	AMP	11	0.102	0.39
MAP3K10	19q13.2	AMP	11	0.102	0.69
MAP4K1	19q13.2	AMP	11	0.102	0.31
MARK2	11q13.1	AMP	11	0.102	0.77
MAST3	19p13.11	AMP	11	0.102	0.65
MATN4	20q13.12	AMP	11	0.102	0.06
MFSD2A	1p34.2	AMP	11	0.102	0.08
MROH2B	5p13.1	AMP	11	0.102	-0.04
MRPL36	5p15.33	AMP	11	0.102	0.8
MRPS12	19q13.2	AMP	11	0.102	0.74
MSL1	17q21.1	AMP	11	0.102	0.81
MTG2	20q13.33	AMP	11	0.102	0.66
MTMR12	5p13.3	AMP	11	0.102	0.67
MTSS1	8q24.13	AMP	11	0.102	0.44
MYCL	1p34.2	AMP	11	0.102	0.48
MYL12A	18p11.31	AMP	11	0.102	0.66
MYL12B	18p11.31	AMP	11	0.102	0.71
MYO15B	17q25.1	AMP	11	0.102	0.24
MYOM1	18p11.31	AMP	11	0.102	0.08
NCCRP1	19q13.2	AMP	11	0.102	0.14
NCOA2	8q13.3	AMP	11	0.102	0.41
NDRG1	8q24.22	AMP	11	0.102	0.55
NDUFB9	8q24.13	AMP	11	0.102	0.38
NDUFS5	1p34.3	AMP	11	0.102	0.36
NDUFS6	5p15.33	AMP	11	0.102	0.43
NECAB3	20q11.22	AMP	11	0.102	0.43
NFKBIB	19q13.2	AMP	11	0.102	0.69
NFKBID	19q13.12	AMP	11	0.102	0.59
NPHS1	19q13.12	AMP	11	0.102	0.2
NPR3	5p13.3	AMP	11	0.102	0.1
NSMCE2	8q24.13	AMP	11	0.102	0.7
OR1M1	19p13.2	AMP	11	0.102	0.6
OR4F21	8p23.3	DEL	11	0.102	-0.09
OR7E24	19p13.2	AMP	11	0.102	0.31
OR7G1	19p13.2	AMP	11	0.102	0.59
OR7G2	19p13.2	AMP	11	0.102	0.63
OR7G3	19p13.2	AMP	11	0.102	0.59
OSMR	5p13.1	AMP	11	0.102	0.45
OSMR-AS1	5p13.1	AMP	11	0.102	N/A
OVOL3	19q13.12	AMP	11	0.102	N/A
OXCT1	5p13.1	AMP	11	0.102	0.26
P3H1	1p34.2	AMP	11	0.102	0.47
PAK4	19q13.2	AMP	11	0.102	0.73
PDCD2L	19q13.11	AMP	11	0.102	0.69
PDE4C	19p13.11	AMP	11	0.102	0.13
PHF20L1	8q24.22	AMP	11	0.102	0.76
PIGT	20q13.12	AMP	11	0.102	0.64
PLCXD3	5p13.1	AMP	11	0.102	0.11
PLD3	19q13.2	AMP	11	0.102	0.59
POLR2I	19q13.12	AMP	11	0.102	0.47
PPIH	1p34.2	AMP	11	0.102	0.51
PPP1CA	11q13.2	AMP	11	0.102	0.65
PPP1R14A	19q13.2	AMP	11	0.102	0.28
PRKAA1	5p13.1	AMP	11	0.102	0.65
PRODH2	19q13.12	AMP	11	0.102	0.28
PROSER3	19q13.12	AMP	11	0.102	0.61
PRX	19q13.2	AMP	11	0.102	0.6
PSENEN	19q13.12	AMP	11	0.102	0.61
PSMC4	19q13.2	AMP	11	0.102	0.77
PSMD8	19q13.2	AMP	11	0.102	0.87
PTGER4	5p13.1	AMP	11	0.102	0.13
PTK2	8q24.3	AMP	11	0.102	0.79
PTPRF	1p34.2	AMP	11	0.102	0.48
RAD54B	8q22.1	AMP	11	0.102	0.41
RAD9A	11q13.2	AMP	11	0.102	0.38
RASGRP4	19q13.2	AMP	11	0.102	0.09
RBM42	19q13.12	AMP	11	0.102	0.68
RBPJL	20q13.12	AMP	11	0.102	0.05
RCOR2	11q13.1	AMP	11	0.102	0.68
RGS20	8q11.23	AMP	11	0.102	0.36
RHBG	1q22	AMP	11	0.102	0.23
RICTOR	5p13.1	AMP	11	0.102	0.62
RINL	19q13.2	AMP	11	0.102	0.67
RLF	1p34.2	AMP	11	0.102	0.68
RNF139	8q24.13	AMP	11	0.102	0.72
RNF139-AS1	8q24.13	AMP	11	0.102	N/A
RPL18A	19p13.11	AMP	11	0.102	0.45
RPL23AP53	8p23.3	DEL	11	0.102	0.51
RPL37	5p13.1	AMP	11	0.102	0.34
RPN2	20q11.23	AMP	11	0.102	0.44
SAP30BP	17q25.1	AMP	11	0.102	0.73
SARS2	19q13.2	AMP	11	0.102	0.7
SCARA5	8p21.1	DEL	11	0.102	0.12
SCGB1B2P	19q13.11	AMP	11	0.102	N/A
SCGB2B2	19q13.11	AMP	11	0.102	0.47
SCGB2B3P	19q13.11	AMP	11	0.102	N/A
SDC4	20q13.12	AMP	11	0.102	0.49
SDHAF1	19q13.12	AMP	11	0.102	N/A
SDHAP3	5p15.33	AMP	11	0.102	0.52
SEMA5A	5p15.31	AMP	11	0.102	0.4
SEMA5A-AS1	5p15.31	AMP	11	0.102	N/A
SEMG1	20q13.12	AMP	11	0.102	-0.17
SEMG2	20q13.12	AMP	11	0.102	-0.12
SERTAD1	19q13.2	AMP	11	0.102	0.69
SERTAD3	19q13.2	AMP	11	0.102	0.71
SFRP1	8p11.21	AMP	11	0.102	0.28
SGCZ	8p22	DEL	11	0.102	0.12
SIRT2	19q13.2	AMP	11	0.102	0.76
SLA	8q24.22	AMP	11	0.102	-0.1
SLC5A5	19p13.11	AMP	11	0.102	0.01
SLC6A3	5p15.33	AMP	11	0.102	0.11
SLCO4A1	20q13.33	AMP	11	0.102	0.09
SLCO4A1-AS1	20q13.33	AMP	11	0.102	0.06
SLPI	20q13.12	AMP	11	0.102	0.35
SMIM13	6p24.2	AMP	11	0.102	0.57
SMIM25	20q13.13	AMP	11	0.102	N/A
SNHG18	5p15.31	AMP	11	0.102	N/A
SNORA68	19p13.11	AMP	11	0.102	0.16
SNORD123	5p15.31	AMP	11	0.102	N/A
SNORD41	19p13.13	AMP	11	0.102	N/A
SNORD72	5p13.1	AMP	11	0.102	N/A
SPEF2	5p13.2	AMP	11	0.102	0.14
SPINT2	19q13.2	AMP	11	0.102	0.78
SPRED3	19q13.2	AMP	11	0.102	0.35
SQLE	8q24.13	AMP	11	0.102	0.65
ST3GAL1	8q24.22	AMP	11	0.102	0.39
SUB1	5p13.3	AMP	11	0.102	0.59
SUN5	20q11.21	AMP	11	0.102	N/A
SYCN	19q13.2	AMP	11	0.102	0.04
SYNE4	19q13.12	AMP	11	0.102	0.4
SYS1	20q13.12	AMP	11	0.102	0.74
SYS1-DBNDD2	20q13.12	AMP	11	0.102	0.09
TATDN1	8q24.13	AMP	11	0.102	0.68
TBC1D10C	11q13.2	AMP	11	0.102	0.18
TBCB	19q13.12	AMP	11	0.102	0.64
TDRP	8p23.3	DEL	11	0.102	0.52
TG	8q24.22	AMP	11	0.102	0.04
TGIF1	18p11.31	AMP	11	0.102	0.54
THAP8	19q13.12	AMP	11	0.102	0.61
TMEM170B	6p24.2	AMP	11	0.102	0.56
TMEM189-UBE2V1	20q13.13	AMP	11	0.102	0.19
TMEM65	8q24.13	AMP	11	0.102	0.68
TMEM71	8q24.22	AMP	11	0.102	-0.14
TMEM94	17q25.1	AMP	11	0.102	0.59
TNPO2	19p13.13	AMP	11	0.102	0.77
TP53TG5	20q13.12	AMP	11	0.102	0.13
TRIB1	8q24.13	AMP	11	0.102	0.32
TRIR	19p13.13	AMP	11	0.102	0.4
TRIT1	1p34.2	AMP	11	0.102	0.77
TRMT12	8q24.13	AMP	11	0.102	0.66
TTC33	5p13.1	AMP	11	0.102	0.48
TTC9B	19q13.2	AMP	11	0.102	0.46
TYROBP	19q13.12	AMP	11	0.102	0
U2AF1L4	19q13.12	AMP	11	0.102	0.63
UBA2	19q13.11	AMP	11	0.102	0.81
UBAP2L	1q21.3	AMP	11	0.102	0.65
UBE2V1	20q13.13	AMP	11	0.102	0.72
UBL5	19p13.2	AMP	11	0.102	0.59
UNK	17q25.1	AMP	11	0.102	0.69
UPK1A	19q13.12	AMP	11	0.102	0.01
UPK1A-AS1	19q13.12	AMP	11	0.102	N/A
USF2	19q13.12	AMP	11	0.102	0.62
VDR	12q13.11	AMP	11	0.102	0.11
VIRMA	8q22.1	AMP	11	0.102	0.73
WASHC5	8q24.13	AMP	11	0.102	0.63
WDR62	19q13.12	AMP	11	0.102	0.65
WDR83	19p13.13	AMP	11	0.102	0.53
WDR83OS	19p13.13	AMP	11	0.102	0.62
WDR87	19q13.13	AMP	11	0.102	0.21
WTIP	19q13.11	AMP	11	0.102	0.29
YBX1	1p34.2	AMP	11	0.102	0.66
YIF1B	19q13.2	AMP	11	0.102	0.69
ZBTB32	19q13.12	AMP	11	0.102	-0.13
ZC3H3	8q24.3	AMP	11	0.102	0.47
ZFR	5p13.3	AMP	11	0.102	0.4
ZMIZ1-AS1	10q22.3	AMP	11	0.102	0.45
ZNF146	19q13.12	AMP	11	0.102	0.71
ZNF181	19q13.11	AMP	11	0.102	0.64
ZNF302	19q13.11	AMP	11	0.102	0.68
ZNF503	10q22.2	AMP	11	0.102	0.4
ZNF503-AS2	10q22.2	AMP	11	0.102	0.25
ZNF546	19q13.2	AMP	11	0.102	0.65
ZNF558	19p13.2	AMP	11	0.102	0.71
ZNF559	19p13.2	AMP	11	0.102	0.59
ZNF559-ZNF177	19p13.2	AMP	11	0.102	N/A
ZNF561-AS1	19p13.2	AMP	11	0.102	N/A
ZNF562	19p13.2	AMP	11	0.102	0.79
ZNF565	19q13.12	AMP	11	0.102	0.69
ZNF572	8q24.13	AMP	11	0.102	0.57
ZNF596	8p23.3	DEL	11	0.102	0.58
ZNF599	19q13.11	AMP	11	0.102	0.59
ZNF699	19p13.2	AMP	11	0.102	0.51
ZNF780A	19q13.2	AMP	11	0.102	0.79
ZNF780B	19q13.2	AMP	11	0.102	0.61
ZNF791	19p13.13	AMP	11	0.102	0.67
