# Supplementary material for: KAT6A amplifications are associated with shorter progression-free survival and overall survival in patients with endometrial serous carcinoma
Source: PLoS One. 2020 Sep 2;15(9):e0238477. doi: 10.1371/journal.pone.0238477 (PMC7467277; doi:10.1371/journal.pone.0238477)
Supplement: S2 Table — (XLSX) [file pone.0238477.s002.xlsx]

## Sheet: S2 Table
	Supplementary Table 2
Gene Symbol	RefSeq ID	Chromsome	Start	End	Somatic CNA
AKIRIN1	NM_001136275.1	chr1	38991243	39006065	1
AKIRIN1	NM_024595.2	chr1	38991243	39006065	1
NDUFS5	NM_001184979.1	chr1	39026294	39034636	1
NDUFS5	NM_004552.2	chr1	39026294	39034636	1
TRIT1	NR_132415.1	chr1	39841030	39883511	1
TRIT1	NM_017646.5	chr1	39841030	39883511	1
TRIT1	NM_001312691.1	chr1	39841030	39883511	1
TRIT1	NR_132401.1	chr1	39841030	39883511	1
TRIT1	NR_132402.1	chr1	39841030	39883511	1
TRIT1	NR_132404.1	chr1	39841030	39883511	1
TRIT1	NR_132403.1	chr1	39841030	39883511	1
TRIT1	NR_132405.1	chr1	39841030	39883511	1
TRIT1	NR_132406.1	chr1	39841030	39883511	1
TRIT1	NM_001312692.1	chr1	39841030	39883511	1
TRIT1	NR_132407.1	chr1	39841030	39883511	1
TRIT1	NR_132408.1	chr1	39841030	39883511	1
TRIT1	NR_132410.1	chr1	39841030	39883511	1
TRIT1	NR_132409.1	chr1	39841030	39883511	1
TRIT1	NR_132412.1	chr1	39841030	39883511	1
TRIT1	NR_132413.1	chr1	39841030	39883511	1
TRIT1	NR_132414.1	chr1	39841030	39883511	1
MYCL	NM_001033081.2	chr1	39895423	39902015	1
MYCL	NM_001033082.2	chr1	39895423	39902015	1
MYCL	NM_005376.4	chr1	39899611	39902015	1
MFSD2A	NM_001349821.1	chr1	39955111	39969968	1
MFSD2A	NM_001287808.1	chr1	39955111	39969968	1
MFSD2A	NM_001287809.1	chr1	39955111	39969968	1
MFSD2A	NM_001349823.1	chr1	39955111	39969968	1
MFSD2A	NR_109896.1	chr1	39955111	39969968	1
MFSD2A	NM_001349822.1	chr1	39955111	39969968	1
MFSD2A	NM_032793.4	chr1	39955111	39969968	1
MFSD2A	NM_001136493.2	chr1	39955111	39969968	1
CAP1	NM_001350480.1	chr1	40040064	40072649	1
CAP1	NM_001350479.1	chr1	40040064	40072649	1
CAP1	NM_001350485.1	chr1	40040582	40072649	1
CAP1	NM_001105530.1	chr1	40040582	40072649	1
CAP1	NM_001350483.1	chr1	40040582	40072649	1
CAP1	NM_001350476.1	chr1	40040582	40072649	1
CAP1	NM_001350475.1	chr1	40040582	40072649	1
CAP1	NM_001330502.1	chr1	40040582	40072649	1
CAP1	NM_006367.3	chr1	40040582	40072649	1
CAP1	NM_001350482.1	chr1	40040582	40072649	1
CAP1	NM_001350477.1	chr1	40040582	40072649	1
CAP1	NM_001350484.1	chr1	40040582	40072649	1
CAP1	NM_001350478.1	chr1	40040582	40072649	1
CAP1	NM_001350481.1	chr1	40040850	40072649	1
PPT1	NM_000310.3	chr1	40072709	40097470	1
PPT1	NM_001142604.1	chr1	40072709	40097470	1
RLF	NM_012421.3	chr1	40161368	40240921	1
CITED4	NM_133467.2	chr1	40861055	40862346	1
CTPS1	NM_001905.3	chr1	40979298	41012565	1
CTPS1	NR_125440.1	chr1	40979298	41012565	1
CTPS1	NM_001301237.1	chr1	40988447	41012565	1
CCDC30	NM_001355226.1	chr1	42456069	42654190	1
CCDC30	NM_001355224.1	chr1	42463353	42654190	1
CCDC30	NM_001355227.1	chr1	42463715	42654190	1
CCDC30	NM_001080850.3	chr1	42533019	42654190	1
PPIH	NM_006347.3	chr1	42658376	42676758	1
PPIH	NM_001330510.1	chr1	42658376	42676758	1
YBX1	NM_004559.4	chr1	42682234	42703803	1
YBX1	NR_132737.1	chr1	42682986	42703803	1
CLDN19	NM_001123395.1	chr1	42733092	42740254	1
CLDN19	NM_148960.2	chr1	42733092	42740254	1
CLDN19	NM_001185117.1	chr1	42733092	42740254	1
P3H1	NM_001243246.1	chr1	42746334	42767084	1
P3H1	NM_001146289.1	chr1	42746334	42767084	1
P3H1	NM_022356.3	chr1	42746334	42767084	1
FAM183A	NM_001101376.2	chr1	43147922	43156396	1
EBNA1BP2	NM_006824.2	chr1	43164173	43172315	1
EBNA1BP2	NM_001159936.1	chr1	43164173	43172570	1
PTPRF	NM_001329137.1	chr1	43526036	43623672	1
PTPRF	NM_001329138.1	chr1	43526036	43623672	1
PTPRF	NM_001329140.1	chr1	43530859	43623672	1
PTPRF	NM_001329139.1	chr1	43530859	43623672	1
PTPRF	NM_130440.3	chr1	43530859	43623672	1
PTPRF	NM_002840.4	chr1	43530859	43623672	1
NOTCH2	NM_024408.3	chr1	119911552	120069703	2
NOTCH2	NM_001200001.1	chr1	119935112	120069703	2
SEC22B	NM_004892.5	chr1	120155941	120176521	2
NBPF8	NR_102405.2	chr1	120415026	120469670	2
NBPF8	NM_001037501.3	chr1	120415026	120469670	2
NBPF8	NR_102404.2	chr1	120415026	120469670	2
PFN1P2	NR_003242.3	chr1	120432203	120434109	2
PPIAL4A	NM_001143883.3	chr1	120889745	120890405	2
LINC00623	NR_024584.2	chr1	120912237	120955811	2
LINC00623	NR_109754.2	chr1	120913216	120955811	2
LINC00623	NR_024511.2	chr1	120913216	120955811	2
LINC00623	NR_024510.2	chr1	120913216	120955811	2
FCGR1B	NM_001244910.1	chr1	121087344	121095642	2
FCGR1B	NM_001004340.3	chr1	121087344	121097161	2
FCGR1B	NM_001017986.3	chr1	121087344	121097161	2
FCGR1B	NR_045213.1	chr1	121087344	121097161	2
HIST2H2BA	NR_027337.1	chr1	121108440	121117251	2
FAM72B	NM_001320149.1	chr1	121167645	121183911	2
FAM72B	NM_001100910.1	chr1	121167645	121184318	2
SRGAP2-AS1	NR_104189.1	chr1	121360155	121397905	2
EMBP1	NR_003955.1	chr1	121519111	121571888	2
FCGR1CP	NR_027484.2	chr1	143874742	143883733	3
FAM72C	NM_001287385.1	chr1	143955363	143972006	3
FAM72C	NM_001346071.1	chr1	143955363	143972006	3
FAM72C	NM_001346070.1	chr1	143955363	143972006	3
FAM72C	NM_001346067.1	chr1	143955363	143973519	3
FAM72C	NR_144349.1	chr1	143955363	143973519	3
FAM72C	NM_001346068.1	chr1	143963350	143972006	3
SRGAP2D	NR_120535.1	chr1	143972638	144069704	3
PPIAL4E	NM_001144032.2	chr1	144372874	144373659	3
NBPF15	NM_173638.4	chr1	144421385	144456805	3
NBPF15	NM_001170755.2	chr1	144421385	144459464	3
FAM72D	NR_144320.1	chr1	145094295	145112692	3
FAM72D	NM_001345942.1	chr1	145094758	145112692	3
FAM72D	NM_207418.2	chr1	145095999	145112692	3
PPIAL4D	NM_001164261.1	chr1	145241414	145242199	3
NBPF20	NM_001278267.1	chr1	145289899	145405778	3
NBPF25P	NR_104217.1	chr1	145572344	145607858	3
GPR89A	NM_001097612.1	chr1	145607959	145670464	3
GPR89A	NR_036541.1	chr1	145607959	145670464	3
GPR89A	NM_001097613.2	chr1	145607959	145670464	3
PDZK1	NM_002614.4	chr1	145670851	145707400	3
PDZK1	NM_001201325.1	chr1	145670851	145707400	3
PDZK1	NM_001201326.1	chr1	145670851	145707400	3
CD160	NR_103845.1	chr1	145719445	145739288	3
CD160	NM_007053.3	chr1	145719445	145739288	3
RNF115	NM_014455.3	chr1	145746081	145824123	3
POLR3C	NM_006468.7	chr1	145824068	145844402	3
POLR3C	NM_001303456.1	chr1	145824444	145844402	3
NUDT17	NM_001012758.2	chr1	145845632	145848577	3
PIAS3	NM_006099.3	chr1	145848521	145859081	3
ANKRD35	NM_144698.4	chr1	145866559	145885866	3
ANKRD35	NM_001280799.1	chr1	145866559	145885866	3
ITGA10	NM_003637.4	chr1	145891207	145910189	3
ITGA10	NM_001303040.1	chr1	145891207	145910189	3
ITGA10	NM_001303041.1	chr1	145891207	145910189	3
PEX11B	NR_073493.2	chr1	145911347	145918458	3
PEX11B	NM_001184795.1	chr1	145911347	145918529	3
PEX11B	NM_003846.2	chr1	145911347	145918924	3
PEX11B	NR_073492.1	chr1	145911347	145918924	3
PEX11B	NR_073491.1	chr1	145911347	145918924	3
GNRHR2	NR_002328.4	chr1	145919012	145925341	3
GNRHR2	NR_104034.1	chr1	145919189	145920668	3
GNRHR2	NR_104033.1	chr1	145919343	145925341	3
RBM8A	NM_005105.4	chr1	145921555	145927536	3
LIX1L	NM_153713.2	chr1	145933423	145958019	3
ANKRD34A	NM_001039888.3	chr1	145959440	145964582	3
POLR3GL	NM_001330685.1	chr1	145964681	145978848	3
POLR3GL	NM_032305.2	chr1	145964681	145978848	3
TXNIP	NM_001313972.1	chr1	145992425	145995722	3
TXNIP	NM_006472.5	chr1	145992425	145996631	3
HJV	NM_213653.3	chr1	146017467	146021822	3
HJV	NM_001316767.1	chr1	146017467	146021822	3
HJV	NM_145277.4	chr1	146017467	146021822	3
HJV	NM_202004.3	chr1	146017467	146021822	3
HJV	NM_213652.3	chr1	146017467	146021822	3
NBPF10	NM_001302371.1	chr1	146066317	146144804	3
NBPF10	NM_001039703.5	chr1	146066317	146144804	3
NBPF12	NM_001278141.1	chr1	146938544	146996093	3
LOC728989	NR_024442.2	chr1	147019335	147043039	3
NBPF13P	NR_103466.1	chr1	147099481	147114346	3
PRKAB2	NM_005399.4	chr1	147155105	147172589	3
PRKAB2	NR_103871.1	chr1	147155105	147172589	3
PRKAB2	NR_103870.1	chr1	147155105	147172589	3
CHD1L	NM_001348451.1	chr1	147173193	147295766	3
PDIA3P1	NR_002305.1	chr1	147177850	147179949	3
FMO5	NM_001144829.2	chr1	147184304	147225638	3
FMO5	NM_001144830.2	chr1	147186260	147225638	3
FMO5	NM_001461.3	chr1	147186260	147225638	3
CHD1L	NR_145687.1	chr1	147242640	147295766	3
CHD1L	NM_001256338.2	chr1	147242640	147295766	3
CHD1L	NM_001348454.1	chr1	147242640	147295766	3
CHD1L	NR_145690.1	chr1	147242640	147295766	3
CHD1L	NM_001348456.1	chr1	147242640	147295766	3
CHD1L	NM_001256337.2	chr1	147242640	147295766	3
CHD1L	NM_001348466.1	chr1	147242640	147295766	3
CHD1L	NM_001348463.1	chr1	147242640	147295766	3
CHD1L	NM_001348459.1	chr1	147242640	147295766	3
CHD1L	NR_145688.1	chr1	147242640	147295766	3
CHD1L	NR_145695.1	chr1	147242640	147295766	3
CHD1L	NM_001348464.1	chr1	147242640	147295766	3
CHD1L	NM_001348461.1	chr1	147242640	147295766	3
CHD1L	NR_145684.1	chr1	147242640	147295766	3
CHD1L	NM_001348457.1	chr1	147242640	147295766	3
CHD1L	NR_145689.1	chr1	147242640	147295766	3
CHD1L	NM_001348453.1	chr1	147242640	147295766	3
CHD1L	NR_145693.1	chr1	147242640	147295766	3
CHD1L	NR_145681.1	chr1	147242640	147295766	3
CHD1L	NR_145691.1	chr1	147242640	147295766	3
CHD1L	NM_001256336.2	chr1	147242640	147295766	3
CHD1L	NM_024568.3	chr1	147242640	147295766	3
CHD1L	NM_001348455.1	chr1	147242640	147295766	3
CHD1L	NR_145685.1	chr1	147242640	147295766	3
CHD1L	NM_001348458.1	chr1	147242640	147295766	3
CHD1L	NR_145692.1	chr1	147242640	147295766	3
CHD1L	NM_001348465.1	chr1	147242640	147295766	3
CHD1L	NM_001348460.1	chr1	147242640	147295766	3
CHD1L	NR_145683.1	chr1	147242640	147295766	3
CHD1L	NR_145694.1	chr1	147242640	147295766	3
CHD1L	NM_001348462.1	chr1	147242640	147295766	3
CHD1L	NR_046070.2	chr1	147242640	147295766	3
CHD1L	NR_145682.1	chr1	147242640	147295766	3
CHD1L	NR_145686.1	chr1	147242640	147295766	3
CHD1L	NM_004284.5	chr1	147242640	147295766	3
CHD1L	NM_001348452.1	chr1	147243141	147295766	3
LINC00624	NR_038423.2	chr1	147382191	147517875	3
BCL9	NM_004326.3	chr1	147541500	147626219	3
ACP6	NM_016361.4	chr1	147647365	147670512	3
ACP6	NR_136634.1	chr1	147647365	147670543	3
ACP6	NR_136636.1	chr1	147647365	147670543	3
ACP6	NR_136633.1	chr1	147647365	147670543	3
ACP6	NR_136635.1	chr1	147647365	147670543	3
ACP6	NM_001323625.1	chr1	147647365	147670543	3
GJA5	NM_181703.3	chr1	147756198	147760606	3
GJA5	NM_005266.6	chr1	147756198	147773362	3
GJA8	NM_005267.4	chr1	147902819	147909269	3
GPR89B	NM_001350180.1	chr1	147928373	147993592	3
GPR89B	NM_016334.4	chr1	147928373	147993592	3
GPR89B	NM_001350183.1	chr1	147928373	147993592	3
GPR89B	NM_001350181.1	chr1	147928373	147993592	3
GPR89B	NM_001350182.1	chr1	147928373	147993592	3
GPR89B	NM_001350184.1	chr1	147928373	147993592	3
PDZK1P1	NR_111936.1	chr1	147993861	148014956	3
NBPF11	NM_001101663.4	chr1	148102045	148135813	3
NBPF11	NR_046188.3	chr1	148102045	148152190	3
NBPF11	NM_183372.5	chr1	148102045	148152190	3
NBPF11	NR_110864.1	chr1	148102045	148152190	3
LINC01138	NR_027468.3	chr1	148432958	148459920	3
LINC01138	NR_104014.2	chr1	148432958	148459920	3
PPIAL4G	NM_001123068.1	chr1	148482547	148483285	3
NBPF14	NM_015383.2	chr1	148531384	148595717	3
PDE4DIP	NM_022359.6	chr1	148808180	148932728	3
PDE4DIP	NM_001350521.1	chr1	148808180	149033019	3
PDE4DIP	NM_001350523.1	chr1	148844388	149033019	3
PDE4DIP	NM_001198832.2	chr1	148844388	149033019	3
PDE4DIP	NM_001350522.1	chr1	148844388	149033019	3
PDE4DIP	NM_001195260.1	chr1	148887372	148932728	3
PDE4DIP	NM_001195261.1	chr1	148889402	148932728	3
PDE4DIP	NM_001002810.3	chr1	148889451	148932728	3
PDE4DIP	NM_001002812.2	chr1	148889451	148993883	3
PDE4DIP	NM_001198834.3	chr1	148889451	149033019	3
PDE4DIP	NM_014644.5	chr1	148889451	149033019	3
PDE4DIP	NM_001002811.2	chr1	148952123	148993883	3
PDE4DIP	NM_001350520.1	chr1	148952456	149033019	3
NBPF9	NM_001277444.1	chr1	149054032	149082311	3
NBPF9	NM_001037675.3	chr1	149054032	149082311	3
LINC00869	NR_111953.1	chr1	149607011	149647668	3
LINC00869	NR_111951.1	chr1	149607011	149647668	3
LINC00869	NR_111952.1	chr1	149607011	149647668	3
LINC00869	NR_111950.1	chr1	149607011	149679523	3
HIST2H2BF	NM_001161334.1	chr1	149782688	149812373	3
FCGR1A	NM_000566.3	chr1	149782693	149792518	3
HIST2H2BF	NM_001024599.4	chr1	149811878	149812373	3
HIST2H3D	NM_001123375.2	chr1	149813224	149813681	3
HIST2H4A	NM_003548.2	chr1	149832656	149833052	3
HIST2H2AA3	NM_003516.2	chr1	149842217	149842751	3
HIST2H2BC	NR_036461.1	chr1	149850191	149850773	3
HIST2H3A	NM_001005464.2	chr1	149852618	149853125	3
HIST2H2BE	NM_003528.2	chr1	149884459	149886682	3
HIST2H2AC	NM_003517.2	chr1	149886974	149887411	3
HIST2H2AB	NM_175065.2	chr1	149887468	149887916	3
BOLA1	NM_016074.4	chr1	149899581	149900795	3
BOLA1	NM_001321025.1	chr1	149899581	149900795	3
BOLA1	NM_001321026.1	chr1	149899581	149900795	3
SV2A	NM_001278719.1	chr1	149903317	149906991	3
SV2A	NM_014849.4	chr1	149903317	149917882	3
SV2A	NM_001328674.1	chr1	149903317	149917882	3
SV2A	NM_001328675.1	chr1	149903317	149917882	3
SF3B4	NM_005850.4	chr1	149923316	149928252	3
MTMR11	NM_181873.3	chr1	149928650	149936373	3
MTMR11	NM_001145862.1	chr1	149928650	149936898	3
OTUD7B	NM_020205.3	chr1	149940329	150010737	3
VPS45	NM_001279353.1	chr1	150067292	150145327	3
VPS45	NM_007259.4	chr1	150067292	150145327	3
VPS45	NR_103998.1	chr1	150067667	150145327	3
VPS45	NM_001279354.1	chr1	150067667	150145327	3
PLEKHO1	NM_001304724.1	chr1	150149433	150160065	3
PLEKHO1	NM_001304722.1	chr1	150149433	150160065	3
PLEKHO1	NM_016274.5	chr1	150149901	150160065	3
PLEKHO1	NM_001304723.1	chr1	150150585	150160065	3
ANP32E	NM_001136479.2	chr1	150218416	150234678	3
ANP32E	NM_030920.4	chr1	150218416	150236156	3
ANP32E	NM_001280559.1	chr1	150218416	150236156	3
ANP32E	NM_001280560.1	chr1	150218416	150236156	3
ANP32E	NM_001136478.3	chr1	150218416	150236156	3
CA14	NM_012113.2	chr1	150257742	150265078	3
APH1A	NM_016022.3	chr1	150265398	150269209	3
APH1A	NM_001077628.2	chr1	150265398	150269209	3
APH1A	NR_045035.1	chr1	150265398	150269209	3
APH1A	NR_045033.1	chr1	150265398	150269209	3
APH1A	NM_001243772.1	chr1	150265398	150269209	3
APH1A	NM_001243771.1	chr1	150265398	150269209	3
APH1A	NR_045034.1	chr1	150265398	150269209	3
C1orf54	NM_001301040.1	chr1	150272283	150280924	3
C1orf54	NM_001301039.1	chr1	150272283	150280924	3
C1orf54	NM_024579.3	chr1	150272779	150280924	3
C1orf54	NM_001301041.1	chr1	150272798	150280924	3
C1orf54	NM_001301042.1	chr1	150272798	150280924	3
CIART	NM_001300840.1	chr1	150282532	150287093	3
CIART	NM_001300839.1	chr1	150282532	150287093	3
CIART	NM_001300838.1	chr1	150282532	150287093	3
CIART	NM_144697.3	chr1	150282532	150287093	3
CIART	NM_001300841.1	chr1	150282721	150287093	3
MRPS21	NM_031901.5	chr1	150293841	150308979	3
MRPS21	NM_018997.3	chr1	150293841	150308979	3
PRPF3	NR_146769.1	chr1	150321467	150353228	3
PRPF3	NM_004698.3	chr1	150321467	150353228	3
PRPF3	NR_146768.1	chr1	150321467	150353228	3
PRPF3	NR_146766.1	chr1	150321467	150353228	3
PRPF3	NM_001350529.1	chr1	150321467	150353228	3
PRPF3	NR_146767.1	chr1	150321467	150353228	3
RPRD2	NM_001297673.1	chr1	150364110	150476566	3
RPRD2	NM_001297674.1	chr1	150364110	150476566	3
RPRD2	NM_015203.4	chr1	150364110	150476566	3
TARS2	NR_073513.1	chr1	150487363	150507609	3
TARS2	NR_073514.1	chr1	150487363	150507609	3
TARS2	NM_001271896.1	chr1	150487363	150507609	3
TARS2	NM_001271895.1	chr1	150487363	150507609	3
TARS2	NM_025150.4	chr1	150487363	150507609	3
ECM1	NM_001202858.1	chr1	150508010	150513789	3
ECM1	NM_022664.2	chr1	150508010	150513789	3
ECM1	NM_004425.3	chr1	150508010	150513789	3
FALEC	NR_051960.1	chr1	150515756	150518032	3
ADAMTSL4	NM_025008.4	chr1	150549368	150558748	3
ADAMTSL4	NM_019032.5	chr1	150549368	150560937	3
ADAMTSL4	NM_001288607.1	chr1	150549368	150560937	3
ADAMTSL4	NM_001288608.1	chr1	150549368	150560937	3
ADAMTSL4-AS1	NR_104133.1	chr1	150560894	150574552	3
MCL1	NM_021960.4	chr1	150574550	150579738	3
MCL1	NM_182763.2	chr1	150574550	150579738	3
MCL1	NM_001197320.1	chr1	150574550	150579738	3
ENSA	NM_207045.1	chr1	150622122	150629133	3
ENSA	NM_207046.1	chr1	150622122	150629133	3
ENSA	NM_207042.1	chr1	150622122	150629622	3
ENSA	NM_004436.2	chr1	150622122	150629622	3
ENSA	NM_207047.1	chr1	150623277	150629133	3
ENSA	NM_207043.1	chr1	150623277	150629622	3
ENSA	NM_207044.1	chr1	150623277	150629622	3
ENSA	NM_207168.1	chr1	150627045	150629622	3
GOLPH3L	NM_018178.5	chr1	150646224	150697196	3
HORMAD1	NM_032132.4	chr1	150698058	150720888	3
HORMAD1	NM_001199829.1	chr1	150698058	150720888	3
CTSS	NM_004079.4	chr1	150730195	150765957	3
CTSS	NM_001199739.1	chr1	150730195	150765957	3
CTSK	NM_000396.3	chr1	150796207	150808441	3
ARNT	NM_001350224.1	chr1	150809704	150876768	3
ARNT	NM_001286035.1	chr1	150809704	150876768	3
ARNT	NM_001350225.1	chr1	150809704	150876768	3
ARNT	NM_001350226.1	chr1	150809704	150876768	3
ARNT	NM_001668.3	chr1	150809704	150876768	3
ARNT	NM_001286036.1	chr1	150809704	150876768	3
ARNT	NM_178427.2	chr1	150809704	150876768	3
ARNT	NM_001197325.1	chr1	150809704	150876768	3
SETDB1	NM_001243491.1	chr1	150926338	150945320	3
SETDB1	NM_012432.3	chr1	150926338	150964744	3
SETDB1	NM_001145415.1	chr1	150926338	150964744	3
CERS2	NM_181746.3	chr1	150965172	150975003	3
CERS2	NM_022075.4	chr1	150965172	150975003	3
ANXA9	NM_003568.2	chr1	150982022	150995638	3
MINDY1	NM_001163259.1	chr1	150996824	151006797	3
MINDY1	NM_001163260.1	chr1	150996824	151006797	3
MINDY1	NM_001040217.2	chr1	150996824	151006909	3
MINDY1	NM_001319998.1	chr1	150996824	151007749	3
MINDY1	NM_018379.4	chr1	150996824	151008378	3
MINDY1	NM_001163258.1	chr1	150996824	151008378	3
PRUNE1	NR_130130.1	chr1	151008390	151035713	3
PRUNE1	NR_130132.1	chr1	151008390	151035713	3
PRUNE1	NR_130131.1	chr1	151008390	151035713	3
PRUNE1	NR_130135.1	chr1	151008390	151035713	3
PRUNE1	NM_001303229.1	chr1	151008390	151035713	3
PRUNE1	NM_001303243.1	chr1	151008390	151035713	3
PRUNE1	NM_001303242.1	chr1	151008390	151035713	3
PRUNE1	NM_021222.2	chr1	151008390	151035713	3
BNIPL	NM_138278.3	chr1	151036552	151047600	3
BNIPL	NM_001159642.1	chr1	151036552	151047600	3
C1orf56	NM_017860.4	chr1	151047739	151050796	3
CDC42SE1	NM_001038707.1	chr1	151050970	151059649	3
CDC42SE1	NM_020239.3	chr1	151050970	151059649	3
MLLT11	NM_006818.3	chr1	151059674	151068497	3
GABPB2	NM_001323913.1	chr1	151070577	151118531	3
GABPB2	NM_001323909.1	chr1	151070577	151118531	3
GABPB2	NM_001323907.1	chr1	151070577	151118531	3
GABPB2	NM_001323910.1	chr1	151070577	151118531	3
GABPB2	NM_001323908.1	chr1	151070577	151118531	3
GABPB2	NM_001323912.1	chr1	151070577	151118531	3
GABPB2	NM_001323911.1	chr1	151070577	151125545	3
GABPB2	NM_001323906.1	chr1	151070577	151125545	3
GABPB2	NM_144618.2	chr1	151070603	151118531	3
SEMA6C	NM_001178061.1	chr1	151131684	151146664	3
SEMA6C	NM_030913.4	chr1	151131684	151146664	3
SEMA6C	NM_001178062.1	chr1	151131684	151146664	3
TNFAIP8L2	NM_024575.4	chr1	151156628	151159749	3
TNFAIP8L2-SCNM1	NR_144937.1	chr1	151156628	151170297	3
TNFAIP8L2-SCNM1	NM_001204848.1	chr1	151156628	151170297	3
LYSMD1	NM_212551.4	chr1	151159747	151165894	3
LYSMD1	NM_001136543.1	chr1	151159747	151165948	3
SCNM1	NR_037937.1	chr1	151166021	151170297	3
SCNM1	NM_024041.3	chr1	151166021	151170297	3
SCNM1	NM_001204856.1	chr1	151166021	151170297	3
TMOD4	NM_013353.2	chr1	151169986	151176071	3
VPS72	NM_001271087.1	chr1	151176299	151190213	3
VPS72	NM_005997.2	chr1	151176299	151190213	3
VPS72	NM_001271088.1	chr1	151176299	151190213	3
PIP5K1A	NM_001330689.1	chr1	151198543	151249531	3
PIP5K1A	NM_001135637.1	chr1	151198544	151249531	3
PIP5K1A	NM_003557.2	chr1	151198544	151249531	3
PIP5K1A	NM_001135636.1	chr1	151198544	151249531	3
PIP5K1A	NM_001135638.1	chr1	151198544	151249531	3
PSMD4	NM_001330692.1	chr1	151254699	151267479	3
PSMD4	NM_002810.2	chr1	151254720	151267479	3
ZNF687	NM_001304764.1	chr1	151281554	151291905	3
ZNF687	NM_020832.2	chr1	151282311	151291905	3
ZNF687	NM_001304763.1	chr1	151282311	151291905	3
PI4KB	NM_001330721.1	chr1	151291796	151327715	3
PI4KB	NM_001198773.2	chr1	151291796	151327715	3
PI4KB	NM_002651.3	chr1	151291796	151327715	3
PI4KB	NM_001198774.1	chr1	151291796	151327715	3
PI4KB	NM_001198775.2	chr1	151291796	151327715	3
RFX5	NM_000449.3	chr1	151340639	151347293	3
RFX5	NM_001025603.1	chr1	151340639	151347293	3
SELENBP1	NM_001258289.1	chr1	151364301	151372734	3
SELENBP1	NM_003944.3	chr1	151364301	151372734	3
SELENBP1	NM_001258288.1	chr1	151364301	151372734	3
PSMB4	NM_002796.2	chr1	151399564	151401936	3
POGZ	NM_207171.2	chr1	151402723	151442205	3
POGZ	NM_015100.3	chr1	151402723	151459465	3
POGZ	NM_001194937.1	chr1	151402723	151459465	3
POGZ	NM_145796.3	chr1	151402723	151459465	3
POGZ	NM_001194938.1	chr1	151402723	151459465	3
CGN	NM_020770.2	chr1	151511385	151538692	3
TUFT1	NM_001126337.1	chr1	151540304	151583583	3
TUFT1	NM_020127.2	chr1	151540304	151583583	3
TUFT1	NM_001301317.1	chr1	151540308	151583577	3
SNX27	NM_001330723.1	chr1	151612185	151699083	3
SNX27	NM_030918.5	chr1	151612185	151699083	3
CELF3	NM_001172648.3	chr1	151700057	151716316	3
CELF3	NM_007185.6	chr1	151700057	151716820	3
CELF3	NM_001291106.1	chr1	151700057	151716820	3
CELF3	NM_001172649.3	chr1	151700057	151716820	3
CELF3	NM_001291107.1	chr1	151700057	151716820	3
RIIAD1	NM_001144956.1	chr1	151721536	151729606	3
MRPL9	NR_125331.1	chr1	151759642	151763916	3
MRPL9	NM_031420.3	chr1	151759642	151763916	3
MRPL9	NM_001300733.1	chr1	151759642	151763916	3
OAZ3	NM_001134939.1	chr1	151762968	151771330	3
OAZ3	NM_001301371.1	chr1	151763479	151771330	3
OAZ3	NM_016178.2	chr1	151766654	151771330	3
TDRKH	NM_006862.3	chr1	151771563	151790534	3
TDRKH	NM_001083965.1	chr1	151773478	151790534	3
TDRKH	NM_001083964.1	chr1	151773478	151790534	3
TDRKH	NM_001083963.1	chr1	151773478	151790534	3
LINGO4	NM_001004432.3	chr1	151800263	151805442	3
RORC	NM_001001523.1	chr1	151806070	151826077	3
RORC	NM_005060.3	chr1	151806070	151831872	3
C2CD4D	NM_001136003.1	chr1	151837862	151840557	3
THEM5	NM_182578.3	chr1	151847100	151853697	3
THEM4	NM_053055.4	chr1	151870865	151909885	3
S100A10	NM_002966.2	chr1	151982909	151994238	3
NBPF18P	NR_103561.1	chr1	152018277	152022509	3
S100A11	NM_005620.1	chr1	152032505	152037035	3
TCHHL1	NM_001008536.1	chr1	152084143	152089064	3
TCHH	NM_007113.3	chr1	152106316	152115454	3
RPTN	NM_001122965.1	chr1	152153594	152159228	3
HRNR	NM_001009931.2	chr1	152212075	152224196	3
FLG	NM_002016.1	chr1	152302174	152325203	3
FLG-AS1	NR_103778.1	chr1	152313458	152366692	3
FLG-AS1	NR_103779.1	chr1	152337067	152366692	3
FLG2	NM_001014342.2	chr1	152348736	152360006	3
CRNN	NM_016190.2	chr1	152409242	152414274	3
LCE5A	NM_178438.4	chr1	152510843	152512177	3
CRCT1	NM_019060.2	chr1	152514501	152516005	3
LCE3E	NM_178435.3	chr1	152565698	152566753	3
LCE3D	NM_032563.1	chr1	152579383	152580504	3
LCE3C	NM_178434.2	chr1	152600661	152601086	3
LCE3B	NM_178433.1	chr1	152613810	152614098	3
LCE3A	NM_178431.1	chr1	152622833	152623103	3
LCE2D	NM_178430.3	chr1	152663410	152664659	3
LCE2C	NM_178429.3	chr1	152675314	152676574	3
LCE2B	NM_014357.4	chr1	152686122	152687401	3
LCE2A	NM_178428.3	chr1	152698363	152699442	3
LCE4A	NM_178356.3	chr1	152709046	152709434	3
C1orf68	NM_001024679.2	chr1	152719521	152720429	3
KPRP	NM_001025231.1	chr1	152758029	152762053	3
LCE1F	NM_178354.2	chr1	152776371	152776969	3
LCE1E	NM_178353.1	chr1	152786276	152788426	3
LCE1D	NM_178352.2	chr1	152796750	152798181	3
LCE1C	NM_178351.3	chr1	152804834	152806631	3
LCE1C	NM_001276331.1	chr1	152804834	152806631	3
LCE1B	NM_178349.1	chr1	152811970	152813109	3
LCE1A	NM_178348.2	chr1	152827472	152828097	3
LCE6A	NM_001128600.1	chr1	152842853	152843983	3
SMCP	NM_030663.2	chr1	152878321	152885047	3
IVL	NM_005547.3	chr1	152908544	152911886	3
SPRR4	NM_173080.2	chr1	152970652	152972574	3
SPRR1A	NM_005987.3	chr1	152984087	152985814	3
SPRR1A	NM_001199828.1	chr1	152984087	152985814	3
SPRR3	NM_001097589.1	chr1	153001746	153003856	3
SPRR3	NM_005416.2	chr1	153001746	153003856	3
SPRR1B	NM_003125.2	chr1	153031202	153032900	3
SPRR2D	NM_006945.4	chr1	153039724	153041118	3
SPRR2A	NM_005988.2	chr1	153056119	153057512	3
SPRR2B	NM_001017418.2	chr1	153070227	153071608	3
SPRR2E	NM_001024209.3	chr1	153093134	153094528	3
SPRR2F	NM_001014450.2	chr1	153112123	153113515	3
SPRR2C	NR_003062.1	chr1	153140117	153141493	3
SPRR2G	NM_001014291.3	chr1	153149581	153150951	3
LOC101928009	NR_110685.1	chr1	153174517	153191676	3
LELP1	NM_001010857.2	chr1	153203429	153205125	3
PRR9	NM_001195571.1	chr1	153217583	153219317	3
LOR	NM_000427.2	chr1	153259702	153262124	3
PGLYRP3	NM_052891.2	chr1	153297861	153310718	3
PGLYRP4	NM_020393.3	chr1	153330119	153348841	3
S100A9	NM_002965.3	chr1	153357853	153361027	3
S100A12	NM_005621.1	chr1	153373707	153375599	3
S100A8	NM_001319201.1	chr1	153390031	153390976	3
S100A8	NM_001319196.1	chr1	153390031	153391188	3
S100A8	NM_001319197.1	chr1	153390031	153391188	3
S100A8	NM_002964.4	chr1	153390031	153391188	3
S100A8	NM_001319198.1	chr1	153390031	153422583	3
S100A7A	NM_176823.3	chr1	153416523	153423225	3
S100A7L2	NM_001045479.1	chr1	153436994	153440027	3
S100A7	NM_002963.3	chr1	153457743	153460661	3
S100A6	NM_014624.3	chr1	153534599	153536241	3
S100A5	NM_002962.1	chr1	153537146	153541765	3
S100A4	NM_019554.2	chr1	153543618	153545806	3
S100A4	NM_002961.2	chr1	153543621	153545806	3
S100A3	NM_002960.1	chr1	153547332	153549258	3
S100A2	NM_005978.3	chr1	153561107	153565830	3
S100A16	NM_001317007.1	chr1	153606882	153609355	3
S100A16	NM_001317008.1	chr1	153606882	153609355	3
S100A16	NR_133645.1	chr1	153606882	153613168	3
S100A16	NM_080388.2	chr1	153606882	153613168	3
S100A14	NM_020672.2	chr1	153614254	153616332	3
S100A13	NM_001024213.1	chr1	153618798	153627048	3
S100A13	NM_001024212.1	chr1	153618798	153627268	3
S100A13	NM_001024211.1	chr1	153618798	153627641	3
S100A13	NM_005979.2	chr1	153618798	153628239	3
S100A13	NM_001024210.1	chr1	153618798	153634092	3
S100A1	NM_006271.1	chr1	153628396	153632037	3
CHTOP	NM_001244664.1	chr1	153633981	153646306	3
CHTOP	NM_001317077.1	chr1	153633981	153646306	3
CHTOP	NM_015607.3	chr1	153633981	153646306	3
CHTOP	NM_001206612.1	chr1	153633981	153646306	3
SNAPIN	NR_052020.1	chr1	153658653	153661852	3
SNAPIN	NR_052019.1	chr1	153658653	153661852	3
SNAPIN	NM_012437.5	chr1	153658653	153661852	3
ILF2	NM_001267809.1	chr1	153661787	153671028	3
ILF2	NM_004515.3	chr1	153661787	153671028	3
NPR1	NM_000906.3	chr1	153678687	153693992	3
INTS3	NM_001324475.1	chr1	153728066	153774808	3
INTS3	NM_023015.4	chr1	153728066	153774808	3
SLC27A3	NR_145826.1	chr1	153774353	153780160	3
SLC27A3	NM_001317929.2	chr1	153774353	153780160	3
SLC27A3	NM_024330.2	chr1	153774353	153780160	3
GATAD2B	NM_020699.3	chr1	153804906	153922975	3
DENND4B	NM_014856.2	chr1	153929500	153946678	3
CRTC2	NM_181715.2	chr1	153947671	153958656	3
SLC39A1	NM_001271957.1	chr1	153959098	153963368	3
SLC39A1	NM_001271959.1	chr1	153959098	153963492	3
SLC39A1	NM_001271958.1	chr1	153959098	153963641	3
SLC39A1	NM_001271961.1	chr1	153959098	153963641	3
SLC39A1	NM_014437.4	chr1	153959098	153967732	3
SLC39A1	NM_001271960.1	chr1	153959098	153968184	3
CREB3L4	NM_001255980.1	chr1	153967838	153974364	3
CREB3L4	NR_045658.1	chr1	153967838	153974364	3
CREB3L4	NM_001255978.1	chr1	153967838	153974364	3
CREB3L4	NM_130898.3	chr1	153967838	153974364	3
CREB3L4	NM_001255981.1	chr1	153968198	153974364	3
CREB3L4	NM_001255979.1	chr1	153968198	153974364	3
JTB	NM_006694.3	chr1	153974268	153977975	3
RAB13	NM_001272038.1	chr1	153981616	153985366	3
RAB13	NR_073553.1	chr1	153981616	153986377	3
RAB13	NM_002870.3	chr1	153981616	153986377	3
RPS27	NM_001030.5	chr1	153990754	153992155	3
RPS27	NM_001349946.1	chr1	153990754	153992155	3
RPS27	NM_001349947.1	chr1	153990754	153992155	3
NUP210L	NM_207308.2	chr1	153992689	154155116	3
NUP210L	NM_001159484.1	chr1	153992689	154155116	3
TPM3	NM_001278191.1	chr1	154155303	154178221	3
TPM3	NM_001278189.1	chr1	154155303	154183249	3
TPM3	NM_001043352.1	chr1	154155303	154183249	3
TPM3	NM_153649.3	chr1	154155303	154183249	3
TPM3	NR_103461.1	chr1	154155303	154183249	3
TPM3	NM_001278190.1	chr1	154155303	154183249	3
TPM3	NM_001349679.1	chr1	154155303	154183249	3
TPM3	NM_001043353.1	chr1	154155303	154183249	3
TPM3	NM_001043351.1	chr1	154155303	154183249	3
TPM3	NM_001278188.1	chr1	154155303	154183249	3
TPM3	NM_152263.3	chr1	154161812	154192135	3
TPM3	NR_103460.1	chr1	154187257	154192067	3
C1orf189	NM_001010979.2	chr1	154199084	154206365	3
C1orf43	NM_001098616.2	chr1	154206700	154220797	3
C1orf43	NM_001297720.1	chr1	154206700	154220797	3
C1orf43	NM_001297717.1	chr1	154206700	154220797	3
C1orf43	NM_015449.3	chr1	154206700	154220797	3
C1orf43	NM_138740.3	chr1	154206700	154220797	3
C1orf43	NM_001297718.1	chr1	154206700	154220797	3
C1orf43	NM_001297723.1	chr1	154211460	154220797	3
C1orf43	NM_001297721.1	chr1	154211460	154220797	3
UBAP2L	NM_001127320.2	chr1	154220171	154263505	3
UBAP2L	NM_001287815.1	chr1	154220848	154263505	3
UBAP2L	NM_014847.3	chr1	154220848	154270853	3
UBAP2L	NM_001287816.1	chr1	154220848	154271510	3
UBAP2L	NM_001330730.1	chr1	154220848	154271510	3
HAX1	NM_001018837.1	chr1	154272562	154275875	3
HAX1	NM_006118.3	chr1	154272562	154275875	3
AQP10	NM_080429.2	chr1	154321115	154325325	3
ATP8B2	NM_001005855.1	chr1	154325559	154337846	3
ATP8B2	NM_020452.3	chr1	154327799	154351304	3
IL6R	NM_001206866.1	chr1	154405192	154438085	3
IL6R	NM_181359.2	chr1	154405192	154469450	3
IL6R	NM_000565.3	chr1	154405192	154469450	3
SHE	NM_001010846.2	chr1	154479477	154502050	3
SHE	NR_135169.1	chr1	154479480	154502050	3
TDRD10	NM_182499.3	chr1	154502218	154548147	3
TDRD10	NM_001098475.1	chr1	154502218	154548147	3
UBE2Q1	NM_017582.6	chr1	154548574	154558644	3
CHRNB2	NM_000748.2	chr1	154567780	154579878	3
ADAR	NM_001193495.1	chr1	154582056	154606300	3
ADAR	NM_001111.4	chr1	154582056	154608248	3
ADAR	NM_015840.3	chr1	154582056	154608248	3
ADAR	NM_015841.3	chr1	154582056	154608248	3
ADAR	NM_001025107.2	chr1	154582056	154627980	3
KCNN3	NM_170782.2	chr1	154697461	154859862	3
KCNN3	NM_001204087.1	chr1	154697461	154870278	3
KCNN3	NM_002249.5	chr1	154697461	154870278	3
PMVK	NM_001323011.2	chr1	154924731	154936633	3
PMVK	NM_006556.3	chr1	154924731	154937008	3
PMVK	NM_001348696.1	chr1	154924731	154937008	3
PMVK	NM_001323012.2	chr1	154924731	154942689	3
PBXIP1	NM_020524.3	chr1	154944079	154956163	3
PBXIP1	NM_001317734.1	chr1	154944079	154956163	3
PBXIP1	NM_001317735.1	chr1	154944079	154956163	3
PYGO2	NM_138300.3	chr1	154957025	154961782	3
SHC1	NM_001130040.1	chr1	154962297	154970747	3
SHC1	NM_183001.4	chr1	154962297	154970747	3
SHC1	NM_003029.4	chr1	154962297	154974483	3
SHC1	NM_001202859.1	chr1	154962297	154974483	3
SHC1	NM_001130041.1	chr1	154962297	154974483	3
CKS1B	NM_001826.2	chr1	154974641	154979249	3
CKS1B	NR_024163.1	chr1	154974641	154979249	3
FLAD1	NM_001184892.1	chr1	154983293	154989012	3
FLAD1	NM_201398.2	chr1	154983293	154993111	3
FLAD1	NM_001184891.1	chr1	154983293	154993111	3
FLAD1	NM_025207.4	chr1	154983293	154993111	3
LENEP	NM_018655.2	chr1	154993585	154994315	3
ZBTB7B	NR_045515.1	chr1	155002629	155018525	3
ZBTB7B	NR_049765.1	chr1	155002629	155018525	3
ZBTB7B	NR_046206.1	chr1	155002629	155018525	3
ZBTB7B	NM_001256455.1	chr1	155002629	155018525	3
ZBTB7B	NM_001252406.2	chr1	155002629	155018525	3
DCST2	NM_144622.2	chr1	155018526	155033781	3
DCST1	NM_001143687.2	chr1	155033805	155050930	3
DCST1	NM_152494.3	chr1	155033805	155050930	3
DCST1-AS1	NR_040772.1	chr1	155045190	155051165	3
DCST1-AS1	NR_040773.1	chr1	155045190	155063991	3
ADAM15	NM_001261466.1	chr1	155051271	155058683	3
ADAM15	NM_207191.2	chr1	155051271	155062776	3
ADAM15	NM_001261465.1	chr1	155051271	155062776	3
ADAM15	NM_003815.4	chr1	155051271	155062776	3
ADAM15	NM_207195.2	chr1	155051271	155062776	3
ADAM15	NR_048579.1	chr1	155051271	155062776	3
ADAM15	NM_207196.2	chr1	155051271	155062776	3
ADAM15	NR_048577.1	chr1	155051271	155062776	3
ADAM15	NM_207194.2	chr1	155051271	155062776	3
ADAM15	NM_207197.2	chr1	155051271	155062776	3
ADAM15	NR_048578.1	chr1	155051271	155062776	3
ADAM15	NM_001261464.1	chr1	155051271	155062776	3
EFNA4	NM_182689.1	chr1	155063736	155069553	3
EFNA4	NM_182690.2	chr1	155063736	155069553	3
EFNA4	NM_005227.2	chr1	155063736	155069553	3
EFNA3	NM_004952.4	chr1	155078871	155087538	3
EFNA1	NM_182685.1	chr1	155127872	155134910	3
EFNA1	NM_004428.2	chr1	155127872	155134910	3
SLC50A1	NM_001287592.1	chr1	155135343	155138858	3
SLC50A1	NM_001287591.1	chr1	155135343	155138858	3
SLC50A1	NM_001287590.1	chr1	155135343	155138858	3
SLC50A1	NM_001287586.1	chr1	155135811	155138858	3
SLC50A1	NM_001287589.1	chr1	155135811	155138858	3
SLC50A1	NM_001122837.1	chr1	155135811	155138858	3
SLC50A1	NM_001287588.1	chr1	155135811	155138858	3
SLC50A1	NM_001122839.1	chr1	155135811	155138858	3
SLC50A1	NM_018845.3	chr1	155135811	155138858	3
SLC50A1	NM_001287587.1	chr1	155135811	155138858	3
DPM3	NM_018973.3	chr1	155139890	155140407	3
DPM3	NM_153741.1	chr1	155139890	155140520	3
KRTCAP2	NM_173852.3	chr1	155169407	155173328	3
TRIM46	NM_001282379.1	chr1	155173786	155180616	3
TRIM46	NR_104150.1	chr1	155173786	155180616	3
TRIM46	NM_001282378.1	chr1	155173786	155184971	3
TRIM46	NM_025058.4	chr1	155173786	155184971	3
TRIM46	NR_046327.1	chr1	155173786	155184971	3
TRIM46	NM_001256600.1	chr1	155173786	155184971	3
TRIM46	NM_001256599.1	chr1	155173786	155184971	3
TRIM46	NM_001256601.1	chr1	155174753	155184971	3
TRIM46	NR_046329.1	chr1	155174753	155184971	3
MUC1	NM_001204286.1	chr1	155185823	155192915	3
MUC1	NM_001204287.1	chr1	155185823	155192915	3
MUC1	NM_001204297.1	chr1	155185823	155192915	3
MUC1	NM_001018016.2	chr1	155185823	155192915	3
MUC1	NM_001204288.1	chr1	155185823	155192915	3
MUC1	NM_001204295.1	chr1	155185823	155192915	3
MUC1	NM_001044392.2	chr1	155185823	155192915	3
MUC1	NM_001204296.1	chr1	155185823	155192915	3
MUC1	NM_001204292.1	chr1	155185823	155192915	3
MUC1	NM_001204291.1	chr1	155185823	155192915	3
MUC1	NM_001204289.1	chr1	155185823	155192915	3
MUC1	NM_001204285.1	chr1	155185823	155192915	3
MUC1	NM_002456.5	chr1	155185823	155192915	3
MUC1	NM_001204293.1	chr1	155185823	155192915	3
MUC1	NM_001018017.2	chr1	155185823	155192915	3
MUC1	NM_001044391.2	chr1	155185823	155192915	3
MUC1	NM_001044390.2	chr1	155185823	155192915	3
MUC1	NM_001044393.2	chr1	155185823	155192915	3
MUC1	NM_001204294.1	chr1	155185823	155192915	3
MUC1	NM_001204290.1	chr1	155185823	155192915	3
THBS3	NR_045553.1	chr1	155195587	155207981	3
THBS3	NM_007112.4	chr1	155195587	155207981	3
THBS3	NM_001252607.1	chr1	155195587	155207981	3
THBS3	NM_001252608.1	chr1	155195587	155207981	3
MTX1	NM_198883.3	chr1	155208698	155213839	3
MTX1	NM_002455.4	chr1	155208698	155213839	3
GBAP1	NR_002188.3	chr1	155213824	155227534	3
GBA	NM_001171812.1	chr1	155234447	155241275	3
GBA	NM_000157.3	chr1	155234447	155241278	3
GBA	NM_001005741.2	chr1	155234447	155244862	3
GBA	NM_001005742.2	chr1	155234447	155244862	3
GBA	NM_001171811.1	chr1	155234447	155244862	3
FAM189B	NM_006589.2	chr1	155247204	155255483	3
FAM189B	NM_001267608.1	chr1	155247204	155255483	3
FAM189B	NM_198264.1	chr1	155247204	155255483	3
SCAMP3	NM_005698.3	chr1	155255978	155262385	3
SCAMP3	NM_052837.2	chr1	155255978	155262385	3
CLK2	NM_001294338.1	chr1	155262867	155273529	3
CLK2	NM_003993.3	chr1	155262867	155273529	3
CLK2	NM_001294339.1	chr1	155262867	155273529	3
HCN3	NR_073074.1	chr1	155277426	155288707	3
HCN3	NM_020897.2	chr1	155277426	155289848	3
PKLR	NM_181871.3	chr1	155289292	155301001	3
PKLR	NM_000298.5	chr1	155289292	155301434	3
FDPS	NM_001242825.1	chr1	155308747	155320666	3
FDPS	NM_001135822.1	chr1	155308747	155320666	3
FDPS	NM_001242824.1	chr1	155308747	155320666	3
FDPS	NM_002004.3	chr1	155308747	155320666	3
FDPS	NM_001135821.1	chr1	155308913	155320666	3
RUSC1-AS1	NR_145425.1	chr1	155316853	155323845	3
RUSC1-AS1	NR_145424.1	chr1	155316853	155324176	3
RUSC1-AS1	NR_145426.1	chr1	155320158	155324176	3
RUSC1	NM_001105204.1	chr1	155320848	155331118	3
RUSC1	NM_001105203.1	chr1	155320848	155331118	3
RUSC1	NM_001105205.1	chr1	155323936	155331118	3
RUSC1	NM_001278227.1	chr1	155323936	155331118	3
RUSC1	NM_001278229.1	chr1	155323936	155331118	3
RUSC1	NM_014328.4	chr1	155323936	155331118	3
RUSC1	NM_001278228.1	chr1	155323936	155331118	3
RUSC1	NR_103478.1	chr1	155324394	155331118	3
RUSC1	NM_001278230.1	chr1	155324394	155331118	3
ASH1L	NM_018489.2	chr1	155335260	155562533	3
POU5F1P4	NR_034180.1	chr1	155433179	155434262	3
ASH1L-AS1	NR_147964.1	chr1	155562041	155563944	3
ASH1L-AS1	NR_147963.1	chr1	155562041	155563944	3
MSTO1	NR_046295.1	chr1	155610169	155614967	3
MSTO1	NR_146907.1	chr1	155610169	155614967	3
MSTO1	NM_001256533.1	chr1	155610169	155614967	3
MSTO1	NM_001350772.1	chr1	155610169	155614967	3
MSTO1	NM_001256532.1	chr1	155610169	155614967	3
MSTO1	NM_018116.3	chr1	155610169	155614967	3
MSTO1	NM_001350775.1	chr1	155610169	155614967	3
MSTO1	NM_001350774.1	chr1	155610169	155614967	3
MSTO1	NM_001350773.1	chr1	155610169	155614967	3
MSTO1	NR_146908.1	chr1	155610169	155614967	3
MSTO1	NM_001350787.1	chr1	155610169	155614967	3
MSTO1	NM_001350777.1	chr1	155610169	155614967	3
MSTO1	NR_046292.1	chr1	155610169	155614967	3
MSTO1	NM_001350776.1	chr1	155610169	155614967	3
MSTO1	NM_001350780.1	chr1	155610169	155614967	3
MSTO1	NR_046293.1	chr1	155610169	155614967	3
MSTO1	NM_001350783.1	chr1	155610169	155614967	3
MSTO1	NM_001350782.1	chr1	155610169	155614967	3
MSTO1	NM_001350788.1	chr1	155610169	155614967	3
MSTO1	NM_001350786.1	chr1	155610169	155614967	3
MSTO1	NM_001350789.1	chr1	155610169	155614967	3
MSTO1	NM_001350778.1	chr1	155610169	155614967	3
MSTO1	NM_001350781.1	chr1	155610169	155614967	3
MSTO1	NM_001350785.1	chr1	155610169	155614967	3
MSTO1	NM_001350784.1	chr1	155610169	155614967	3
MSTO1	NM_001350779.1	chr1	155610169	155614967	3
MSTO1	NR_046294.1	chr1	155610169	155614967	3
YY1AP1	NM_001198899.1	chr1	155659441	155679829	3
YY1AP1	NM_001198903.1	chr1	155659441	155688656	3
YY1AP1	NM_001198904.1	chr1	155659441	155688656	3
YY1AP1	NM_001198902.1	chr1	155659441	155688724	3
YY1AP1	NM_139119.2	chr1	155659441	155688774	3
YY1AP1	NM_018253.3	chr1	155659441	155688777	3
YY1AP1	NM_001198905.1	chr1	155659441	155688777	3
YY1AP1	NM_001198900.1	chr1	155659441	155688777	3
YY1AP1	NM_139121.2	chr1	155659441	155688973	3
YY1AP1	NM_001198901.1	chr1	155659441	155689028	3
YY1AP1	NM_001198906.1	chr1	155659441	155689032	3
YY1AP1	NM_139118.2	chr1	155659441	155689032	3
DAP3	NM_001199851.1	chr1	155689090	155739010	3
DAP3	NM_001199850.1	chr1	155689090	155739010	3
DAP3	NM_001199849.1	chr1	155689090	155739010	3
DAP3	NM_004632.3	chr1	155689093	155739010	3
DAP3	NM_033657.2	chr1	155689093	155739010	3
MSTO2P	NR_024117.2	chr1	155745767	155750688	3
GON4L	NM_001282860.1	chr1	155749657	155857295	3
GON4L	NM_001282858.1	chr1	155749657	155857295	3
GON4L	NM_001282856.1	chr1	155749657	155859400	3
GON4L	NM_001282861.1	chr1	155764461	155857295	3
GON4L	NM_032292.5	chr1	155764461	155857295	3
SYT11	NM_152280.4	chr1	155859468	155885199	3
RIT1	NM_001256821.1	chr1	155897807	155910915	3
RIT1	NM_006912.5	chr1	155897807	155911402	3
RIT1	NM_001256820.1	chr1	155897807	155911402	3
KHDC4	NM_014949.3	chr1	155913042	155934442	3
SNORA80E	NR_002974.1	chr1	155919908	155920042	3
SCARNA4	NR_003005.1	chr1	155925957	155926086	3
RXFP4	NM_181885.2	chr1	155941688	155942834	3
ARHGEF2	NM_001350111.1	chr1	155946838	155978175	3
ARHGEF2	NM_004723.3	chr1	155946838	155978175	3
ARHGEF2	NM_001162383.1	chr1	155946838	155978545	3
ARHGEF2	NM_001162384.1	chr1	155946838	155978545	3
ARHGEF2	NM_001350110.1	chr1	155946838	155979290	3
ARHGEF2	NM_001350112.1	chr1	155946838	155979560	3
SSR2	NM_003145.3	chr1	156009047	156020967	3
UBQLN4	NM_020131.4	chr1	156035293	156053825	3
UBQLN4	NM_001304342.1	chr1	156035293	156053825	3
LAMTOR2	NM_001145264.1	chr1	156054725	156058510	3
LAMTOR2	NM_014017.3	chr1	156054725	156058510	3
RAB25	NR_133653.1	chr1	156061148	156070514	3
RAB25	NM_020387.3	chr1	156061148	156070514	3
MEX3A	NM_001093725.1	chr1	156072012	156081998	3
LMNA	NM_001282625.1	chr1	156082545	156137866	3
LMNA	NM_005572.3	chr1	156114669	156137866	3
LMNA	NM_170708.3	chr1	156114669	156140089	3
LMNA	NM_001282626.1	chr1	156114669	156140089	3
LMNA	NM_170707.3	chr1	156114669	156140089	3
LMNA	NM_001282624.1	chr1	156126116	156137866	3
LMNA	NM_001257374.2	chr1	156126116	156140089	3
SEMA4A	NM_001193301.1	chr1	156149943	156177751	3
SEMA4A	NM_001193300.1	chr1	156153530	156177751	3
SEMA4A	NM_022367.3	chr1	156153530	156177751	3
SEMA4A	NM_001193302.1	chr1	156153577	156177751	3
SLC25A44	NR_104412.1	chr1	156193931	156212796	3
SLC25A44	NR_104411.1	chr1	156193931	156212796	3
SLC25A44	NM_014655.3	chr1	156193931	156212796	3
SLC25A44	NM_001286184.1	chr1	156193931	156212796	3
SLC25A44	NR_104408.1	chr1	156193931	156212796	3
PMF1	NM_001199653.1	chr1	156212987	156240077	3
PMF1	NM_007221.3	chr1	156212987	156240077	3
PMF1	NM_001199654.1	chr1	156212987	156240077	3
PMF1-BGLAP	NM_001199664.1	chr1	156212987	156243332	3
PMF1-BGLAP	NM_001199663.1	chr1	156212987	156243332	3
PMF1-BGLAP	NM_001199661.1	chr1	156212987	156243332	3
PMF1-BGLAP	NM_001199662.1	chr1	156212987	156243332	3
BGLAP	NM_199173.5	chr1	156241961	156243332	3
PAQR6	NM_024897.3	chr1	156243320	156248117	3
PAQR6	NM_001272107.1	chr1	156243320	156248117	3
PAQR6	NM_001272104.1	chr1	156243320	156248117	3
PAQR6	NM_001272110.1	chr1	156243320	156248117	3
PAQR6	NM_001272105.1	chr1	156243320	156248117	3
PAQR6	NM_198406.2	chr1	156243320	156248117	3
PAQR6	NM_001272111.1	chr1	156243320	156248117	3
PAQR6	NM_001272108.1	chr1	156243320	156248117	3
PAQR6	NM_001272113.1	chr1	156243320	156248117	3
PAQR6	NM_001272106.1	chr1	156243320	156248117	3
PAQR6	NM_001272109.1	chr1	156243320	156248117	3
PAQR6	NR_073610.1	chr1	156243320	156248117	3
PAQR6	NM_001272112.1	chr1	156243320	156248117	3
SMG5	NM_015327.2	chr1	156249223	156282829	3
SMG5	NM_001323616.1	chr1	156249223	156282890	3
SMG5	NM_001323614.1	chr1	156249223	156282890	3
SMG5	NM_001323615.1	chr1	156249223	156282890	3
SMG5	NM_001323617.1	chr1	156249223	156291498	3
TMEM79	NR_026678.1	chr1	156282912	156292443	3
TMEM79	NM_032323.2	chr1	156284278	156292443	3
GLMP	NM_001256609.1	chr1	156292686	156295689	3
GLMP	NM_144580.2	chr1	156292686	156295689	3
GLMP	NM_001256604.1	chr1	156292686	156295689	3
GLMP	NM_001256608.1	chr1	156292686	156295689	3
GLMP	NM_001256605.1	chr1	156292686	156295689	3
VHLL	NM_001004319.2	chr1	156298623	156299637	3
CCT3	NR_036565.1	chr1	156308960	156338415	3
CCT3	NR_036564.1	chr1	156308960	156338415	3
CCT3	NM_005998.4	chr1	156308960	156338415	3
CCT3	NM_001008800.2	chr1	156308960	156338415	3
TSACC	NM_144627.4	chr1	156337313	156346995	3
TSACC	NM_001304822.1	chr1	156338439	156346995	3
TSACC	NM_001304818.1	chr1	156338439	156346995	3
TSACC	NR_130913.1	chr1	156338439	156346995	3
TSACC	NM_001304823.1	chr1	156338439	156346995	3
TSACC	NM_001304817.1	chr1	156338439	156346995	3
TSACC	NM_001304826.1	chr1	156338591	156346995	3
TSACC	NM_001304824.1	chr1	156338591	156346995	3
TSACC	NM_001304819.1	chr1	156338591	156346995	3
TSACC	NM_001304825.1	chr1	156338591	156346995	3
TSACC	NM_001304821.1	chr1	156338591	156346995	3
TSACC	NM_001304820.1	chr1	156338901	156346995	3
RHBG	NM_020407.4	chr1	156369188	156385221	3
RHBG	NM_001256395.1	chr1	156369188	156385221	3
RHBG	NR_146764.1	chr1	156369188	156385221	3
RHBG	NR_146765.1	chr1	156369188	156385221	3
RHBG	NR_046115.1	chr1	156369188	156385221	3
RHBG	NM_001256396.1	chr1	156369188	156385221	3
RHBG	NR_146763.1	chr1	156369188	156385221	3
C1orf61	NM_001320455.1	chr1	156404251	156421766	3
C1orf61	NM_001320454.1	chr1	156404251	156421766	3
C1orf61	NR_135266.2	chr1	156404251	156421772	3
C1orf61	NR_135268.2	chr1	156404251	156421772	3
C1orf61	NR_135267.2	chr1	156404251	156421772	3
C1orf61	NR_135265.2	chr1	156404251	156421772	3
C1orf61	NM_006365.2	chr1	156404251	156429548	3
C1orf61	NM_001320453.1	chr1	156404251	156429548	3
C1orf61	NR_135261.1	chr1	156404251	156429548	3
C1orf61	NR_135264.1	chr1	156404251	156429548	3
C1orf61	NR_135263.1	chr1	156404251	156429548	3
C1orf61	NR_135260.1	chr1	156404251	156429548	3
C1orf61	NR_135262.1	chr1	156404251	156429548	3
IL1A	NM_000575.4	chr2	112773914	112785398	4
IL1B	NM_000576.2	chr2	112829759	112836779	4
IL37	NM_173203.1	chr2	112912970	112918882	4
IL37	NM_173202.1	chr2	112912970	112918882	4
IL37	NM_173204.1	chr2	112912970	112918882	4
IL37	NM_014439.3	chr2	112912970	112918882	4
IL37	NM_173205.1	chr2	112915192	112918882	4
IL36G	NM_001278568.1	chr2	112978018	112985672	4
IL36G	NM_019618.3	chr2	112978018	112985672	4
IL36A	NM_014440.2	chr2	113005460	113008044	4
IL36B	NM_014438.4	chr2	113022090	113052867	4
IL36B	NM_173178.2	chr2	113027432	113052867	4
IL36RN	NM_173170.1	chr2	113058637	113064744	4
IL36RN	NM_012275.2	chr2	113059107	113064744	4
IL1F10	NM_173161.2	chr2	113067969	113075850	4
IL1F10	NM_032556.5	chr2	113072317	113075850	4
IL1RN	NM_000577.4	chr2	113117892	113134016	4
IL1RN	NM_173843.2	chr2	113117892	113134016	4
IL1RN	NM_173841.2	chr2	113117892	113134016	4
IL1RN	NM_001318914.1	chr2	113117892	113134016	4
IL1RN	NM_173842.2	chr2	113127560	113134016	4
PSD4	NM_012455.2	chr2	113173982	113203100	4
PAX8	NM_003466.3	chr2	113215996	113278921	4
PAX8	NM_013952.3	chr2	113215996	113278921	4
PAX8	NM_013953.3	chr2	113215996	113278921	4
PAX8	NM_013992.3	chr2	113215996	113278921	4
PAX8-AS1	NR_047570.1	chr2	113235526	113240842	4
PAX8-AS1	NR_015377.2	chr2	113236268	113267023	4
CBWD2	NM_001330337.1	chr2	113437690	113496204	4
CBWD2	NM_001330336.1	chr2	113437690	113496204	4
CBWD2	NM_172003.3	chr2	113437690	113496204	4
CBWD2	NR_138473.1	chr2	113437690	113496204	4
CBWD2	NM_001330342.1	chr2	113437690	113496204	4
CBWD2	NM_001330339.1	chr2	113437690	113496204	4
CBWD2	NR_138474.1	chr2	113437690	113496204	4
CBWD2	NM_001330340.1	chr2	113437690	113496204	4
FOXD4L1	NM_012184.4	chr2	113499083	113501150	4
FAM138B	NR_026821.1	chr2	113577381	113578852	4
WASH2P	NR_024077.2	chr2	113583652	113599037	4
DDX11L2	NR_024005.3	chr2	113599027	113601576	4
DDX11L2	NR_024004.2	chr2	113599027	113603717	4
RPL23AP7	NR_024528.1	chr2	113611238	113627138	4
RPL23AP7	NR_024529.1	chr2	113611238	113627138	4
RPL23AP7	NR_000029.3	chr2	113611238	113627138	4
RPL23AP7	NR_024530.1	chr2	113621725	113627138	4
RPL23AP7	NR_024531.1	chr2	113621725	113627138	4
RABL2A	NM_001354426.1	chr2	113627228	113643398	4
RABL2A	NM_001354424.1	chr2	113627228	113643398	4
RABL2A	NM_001354421.1	chr2	113627228	113643398	4
RABL2A	NM_001354418.1	chr2	113627228	113643398	4
RABL2A	NM_001354428.1	chr2	113627228	113643398	4
RABL2A	NM_001354427.1	chr2	113627228	113643398	4
RABL2A	NR_148879.1	chr2	113627228	113643398	4
RABL2A	NR_148882.1	chr2	113627228	113643398	4
RABL2A	NM_007082.4	chr2	113627228	113643398	4
RABL2A	NM_013412.3	chr2	113627228	113643398	4
RABL2A	NM_001306160.2	chr2	113627228	113643398	4
RABL2A	NM_001354417.1	chr2	113627228	113643398	4
RABL2A	NM_001306159.1	chr2	113627228	113643398	4
RABL2A	NM_001306158.1	chr2	113627228	113643398	4
RABL2A	NM_001354407.1	chr2	113627228	113643398	4
RABL2A	NM_001354425.1	chr2	113627228	113643398	4
RABL2A	NR_148880.1	chr2	113627228	113643398	4
RABL2A	NM_001306161.1	chr2	113627228	113643398	4
RABL2A	NM_001354419.1	chr2	113627228	113643398	4
RABL2A	NR_148881.1	chr2	113627228	113643398	4
RABL2A	NM_001354416.1	chr2	113627228	113643398	4
RABL2A	NM_001354410.1	chr2	113627228	113643398	4
RABL2A	NM_001354412.1	chr2	113627228	113643398	4
RABL2A	NM_001354406.1	chr2	113627228	113643398	4
RABL2A	NM_001354423.1	chr2	113627228	113643398	4
RABL2A	NM_001354413.1	chr2	113627228	113643398	4
RABL2A	NM_001354408.1	chr2	113627228	113643398	4
RABL2A	NM_001354405.1	chr2	113627228	113643398	4
RABL2A	NM_001354414.1	chr2	113627228	113643398	4
RABL2A	NM_001354409.1	chr2	113627228	113643398	4
SLC35F5	NM_001330314.1	chr2	113706720	113756693	4
SLC35F5	NR_104470.2	chr2	113706720	113756693	4
SLC35F5	NM_001330315.1	chr2	113706720	113756823	4
SLC35F5	NM_025181.4	chr2	113706720	113756823	4
SLC35F5	NM_001330316.1	chr2	113706720	113756823	4
SLC35F5	NM_001330317.1	chr2	113741883	113756693	4
LRP1B	NM_018557.2	chr2	140231426	142131701	4
FBLN2	NM_001998.2	chr3	13549124	13638422	5
FBLN2	NM_001004019.1	chr3	13549124	13638422	5
FBLN2	NM_001165035.1	chr3	13568739	13638422	5
LINC00620	NR_027103.1	chr3	13650720	13746635	5
BCHE	NR_137636.1	chr3	165772902	165837472	5
BCHE	NM_000055.3	chr3	165772902	165837472	5
BCHE	NR_137635.1	chr3	165772902	165837472	5
ZBBX	NM_001199202.1	chr3	167240286	167380283	5
ZBBX	NM_001199201.1	chr3	167240286	167380297	5
ZBBX	NM_024687.3	chr3	167240286	167380297	5
SERPINI2	NM_001012303.2	chr3	167441788	167474132	5
SERPINI2	NM_006217.4	chr3	167441788	167474132	5
WDR49	NM_001348952.1	chr3	167478683	167653983	5
WDR49	NM_001348951.1	chr3	167478683	167658003	5
PDCD10	NM_007217.3	chr3	167683905	167734806	5
PDCD10	NM_145860.1	chr3	167683905	167734842	5
PDCD10	NM_145859.1	chr3	167683905	167734863	5
SERPINI1	NM_001122752.1	chr3	167735643	167825569	5
SERPINI1	NM_005025.4	chr3	167735722	167825569	5
LRRC77P	NR_145443.1	chr3	167895947	167924011	5
LRRC77P	NR_033843.2	chr3	167895947	167924011	5
GOLIM4	NM_014498.4	chr3	168008671	168095925	5
GOLIM4	NM_001308155.1	chr3	168008671	168095925	5
EGFEM1P	NR_021485.2	chr3	168249521	168830599	5
LINC02082	NR_109989.1	chr3	168901944	168921996	5
MECOM	NM_001105077.3	chr3	169083498	169146305	5
MECOM	NM_001163999.1	chr3	169083498	169146305	5
MECOM	NM_005241.3	chr3	169083498	169146305	5
MECOM	NM_001105078.3	chr3	169083498	169146612	5
MECOM	NM_001164000.1	chr3	169083498	169147734	5
MECOM	NM_004991.3	chr3	169083498	169663775	5
MECOM	NM_001205194.1	chr3	169083498	169663775	5
TERC	NR_001566.1	chr3	169764609	169765060	5
ACTRT3	NM_032487.4	chr3	169766920	169769895	5
MYNN	NR_033702.1	chr3	169773064	169789716	5
MYNN	NR_033703.1	chr3	169773064	169789716	5
MYNN	NM_018657.4	chr3	169773064	169789716	5
MYNN	NM_001185118.1	chr3	169773064	169789716	5
MYNN	NM_001185119.1	chr3	169774264	169789716	5
LRRC34	NM_001172779.1	chr3	169793427	169812786	5
LRRC34	NM_153353.4	chr3	169793427	169812786	5
LRRC34	NM_001172780.1	chr3	169795640	169812786	5
LRRIQ4	NM_001080460.2	chr3	169821890	169837773	5
LRRC31	NM_001277127.1	chr3	169839240	169869935	5
LRRC31	NM_024727.3	chr3	169839240	169869935	5
LRRC31	NM_001277128.1	chr3	169839240	169869935	5
SAMD7	NM_001304366.1	chr3	169911571	169939175	5
SAMD7	NR_130713.1	chr3	169911571	169939175	5
SAMD7	NM_182610.3	chr3	169911571	169939175	5
LOC100128164	NR_027622.1	chr3	169943983	169966734	5
LOC100128164	NR_024409.2	chr3	169954226	169966734	5
SEC62	NM_003262.3	chr3	169966791	169998373	5
GPR160	NM_014373.2	chr3	170037946	170085396	5
PHC3	NM_001308116.1	chr3	170087579	170181749	5
PHC3	NM_024947.3	chr3	170087579	170181749	5
PRKCI	NM_002740.5	chr3	170222431	170305982	5
SKIL	NM_001145098.2	chr3	170357684	170396849	5
SKIL	NM_005414.4	chr3	170357684	170396849	5
SKIL	NM_001145097.2	chr3	170359622	170396849	5
SKIL	NM_001248008.1	chr3	170359622	170396849	5
CLDN11	NM_005602.5	chr3	170418864	170434691	5
CLDN11	NM_001185056.1	chr3	170421239	170434691	5
SLC7A14	NM_020949.2	chr3	170459553	170586074	5
RPL22L1	NR_135259.1	chr3	170864874	170870256	5
RPL22L1	NM_001099645.1	chr3	170864874	170870256	5
RPL22L1	NM_001320451.1	chr3	170864874	170870256	5
EIF5A2	NM_020390.5	chr3	170888414	170908637	5
SLC2A2	NM_000340.1	chr3	170996347	171026979	5
SLC2A2	NM_001278659.1	chr3	170996347	171026979	5
SLC2A2	NM_001278658.1	chr3	170996347	171026979	5
TNIK	NM_015028.3	chr3	171058413	171460408	5
TNIK	NM_001161560.2	chr3	171058413	171460408	5
TNIK	NM_001161563.2	chr3	171058413	171460408	5
TNIK	NM_001161564.2	chr3	171058413	171460408	5
TNIK	NM_001161561.2	chr3	171058413	171460408	5
TNIK	NM_001161562.2	chr3	171058413	171460408	5
TNIK	NM_001161565.2	chr3	171058413	171460408	5
TNIK	NM_001161566.2	chr3	171058413	171460408	5
TNIK	NR_027767.2	chr3	171346929	171460408	5
PLD1	NM_002662.4	chr3	171600404	171810494	5
PLD1	NM_001130081.2	chr3	171600404	171810494	5
TMEM212	NM_001164436.1	chr3	171843348	171859318	5
FNDC3B	NM_022763.3	chr3	172039627	172400703	5
FNDC3B	NM_001135095.1	chr3	172040553	172400703	5
GHSR	NM_198407.2	chr3	172443290	172448456	5
GHSR	NM_004122.2	chr3	172447542	172448456	5
TNFSF10	NM_003810.3	chr3	172505507	172523507	5
TNFSF10	NR_033994.1	chr3	172505507	172523507	5
TNFSF10	NM_001190942.1	chr3	172505507	172523507	5
TNFSF10	NM_001190943.1	chr3	172517354	172523475	5
NCEH1	NM_001146276.1	chr3	172630644	172711218	5
NCEH1	NM_020792.4	chr3	172630644	172711218	5
NCEH1	NM_001146277.1	chr3	172630644	172711218	5
NCEH1	NM_001146278.1	chr3	172630644	172711218	5
ECT2	NM_001349103.1	chr3	172750684	172821474	5
ECT2	NM_018098.5	chr3	172750684	172821474	5
ECT2	NM_001258315.1	chr3	172750684	172821474	5
ECT2	NM_001349095.1	chr3	172750684	172821474	5
ECT2	NM_001349094.1	chr3	172750684	172821474	5
ECT2	NM_001349102.1	chr3	172750684	172821474	5
ECT2	NM_001349097.1	chr3	172750684	172821474	5
ECT2	NM_001258316.1	chr3	172750684	172821474	5
ECT2	NM_001349098.1	chr3	172750684	172821474	5
ECT2	NM_001349104.1	chr3	172750951	172821474	5
ECT2	NM_001349099.1	chr3	172750951	172821474	5
ECT2	NM_001349096.1	chr3	172750951	172821474	5
ECT2	NM_001349101.1	chr3	172750951	172821474	5
ECT2	NM_001349100.1	chr3	172750951	172821474	5
SPATA16	NM_031955.5	chr3	172889356	173141268	5
NLGN1	NM_014932.3	chr3	173398447	174283349	5
NAALADL2	NM_207015.2	chr3	174859320	175805640	5
NAALADL2-AS3	NR_046390.1	chr3	175079311	175115242	5
LINC01208	NR_109968.1	chr3	176604147	176635532	5
LINC01209	NR_110819.1	chr3	176814154	176817001	5
TBL1XR1	NM_001321193.1	chr3	177019354	177196484	5
TBL1XR1	NM_001321195.1	chr3	177019354	177196484	5
TBL1XR1	NM_001321194.1	chr3	177019354	177197326	5
TBL1XR1	NM_024665.5	chr3	177019354	177197326	5
LINC00501	NR_047465.1	chr3	177294441	177323435	5
LINC00578	NR_047568.1	chr3	177441920	177752704	5
LINC02015	NR_110826.1	chr3	177816864	177899224	5
LINC01014	NR_046786.1	chr3	178419200	178457305	5
KCNMB2	NM_181361.2	chr3	178536297	178844429	5
KCNMB2	NM_001278911.1	chr3	178558699	178844429	5
KCNMB2	NM_005832.4	chr3	178558699	178844429	5
ZMAT3	NM_152240.2	chr3	179017222	179071868	5
ZMAT3	NM_022470.3	chr3	179017222	179071868	5
PIK3CA	NM_006218.3	chr3	179148522	179240093	5
KCNMB3	NR_028135.1	chr3	179239748	179259891	5
KCNMB3	NM_001163677.1	chr3	179239748	179267050	5
KCNMB3	NM_014407.3	chr3	179242763	179251615	5
KCNMB3	NM_171830.1	chr3	179242763	179251857	5
KCNMB3	NM_171829.2	chr3	179242763	179259891	5
KCNMB3	NM_171828.2	chr3	179242763	179267050	5
ZNF639	NM_001303426.1	chr3	179322990	179335535	5
ZNF639	NM_001303425.1	chr3	179322990	179335535	5
ZNF639	NM_016331.2	chr3	179323762	179335535	5
MFN1	NM_033540.2	chr3	179347691	179393226	5
GNB4	NM_021629.3	chr3	179396087	179451583	5
ACTL6A	NM_177989.3	chr3	179562879	179588405	5
ACTL6A	NM_004301.4	chr3	179562879	179588405	5
ACTL6A	NM_178042.3	chr3	179562879	179588405	5
MRPL47	NM_020409.2	chr3	179588464	179604646	5
MRPL47	NM_177988.1	chr3	179588464	179604646	5
NDUFB5	NM_001199957.1	chr3	179604786	179624500	5
NDUFB5	NM_001199958.1	chr3	179604786	179624500	5
NDUFB5	NM_002492.3	chr3	179604786	179624500	5
USP13	NM_003940.2	chr3	179653144	179789401	5
PEX5L	NM_001349388.1	chr3	179794957	179974220	5
PEX5L	NM_001349392.1	chr3	179794957	179974220	5
PEX5L	NM_001349397.1	chr3	179794957	179974220	5
PEX5L	NM_001349386.1	chr3	179794957	179974220	5
PEX5L	NM_001349391.1	chr3	179794957	179974220	5
PEX5L	NM_001349390.1	chr3	179794957	179974220	5
PEX5L	NM_001349395.1	chr3	179794957	179974220	5
PEX5L	NM_001349387.1	chr3	179794957	179974220	5
PEX5L	NM_001349394.1	chr3	179794957	179974220	5
PEX5L	NM_001349408.1	chr3	179794957	179974220	5
PEX5L	NM_001349393.1	chr3	179794957	179974220	5
PEX5L	NM_001349406.1	chr3	179794957	179974220	5
PEX5L	NM_001256754.1	chr3	179794957	179974220	5
PEX5L	NM_001256755.1	chr3	179794957	179974220	5
PEX5L	NM_001349409.1	chr3	179794957	179974220	5
PEX5L	NM_001256756.1	chr3	179794957	179974220	5
PEX5L	NR_146167.1	chr3	179794957	179974220	5
PEX5L	NM_001349410.1	chr3	179794957	179974220	5
PEX5L	NM_001349389.1	chr3	179794957	180037053	5
PEX5L	NM_016559.2	chr3	179794957	180037053	5
PEX5L	NM_001256752.1	chr3	179794957	180037053	5
PEX5L	NM_001256750.1	chr3	179794957	180037053	5
PEX5L	NM_001349396.1	chr3	179794957	180037053	5
PEX5L	NM_001256751.1	chr3	179794957	180037053	5
PEX5L	NM_001349398.1	chr3	179794957	180037053	5
PEX5L	NM_001349399.1	chr3	179794957	180037053	5
PEX5L	NM_001256753.1	chr3	179794957	180037053	5
PEX5L	NM_001349401.1	chr3	179794957	180037053	5
PEX5L	NM_001349404.1	chr3	179794957	180037053	5
PEX5L-AS2	NR_110059.1	chr3	179898193	179921899	5
PEX5L-AS2	NR_110060.1	chr3	179899536	179921899	5
PEX5L-AS2	NR_110061.1	chr3	179899536	179921899	5
TTC14	NM_133462.3	chr3	180602129	180611130	5
TTC14	NM_001042601.2	chr3	180602129	180611130	5
TTC14	NM_001288582.1	chr3	180602129	180618347	5
CCDC39	NM_181426.1	chr3	180614007	180679495	5
LOC101928882	NR_109986.1	chr3	180707588	180870178	5
FXR1	NM_001013438.2	chr3	180912445	180982753	5
FXR1	NM_005087.3	chr3	180912445	180982753	5
FXR1	NM_001013439.2	chr3	180912445	180982753	5
DNAJC19	NM_001190233.1	chr3	180983708	180989518	5
DNAJC19	NM_145261.3	chr3	180983708	180989774	5
DNAJC19	NR_033723.1	chr3	180983708	180989774	5
DNAJC19	NR_033722.1	chr3	180983708	180989774	5
DNAJC19	NR_033721.1	chr3	180983708	180989774	5
DNAJC19	NR_046073.1	chr3	180983708	180989774	5
SOX2-OT	NR_075092.1	chr3	181056679	181742228	5
SOX2-OT	NR_075091.1	chr3	181056679	181742228	5
SOX2-OT	NR_075093.1	chr3	181175143	181742228	5
SOX2-OT	NR_075090.1	chr3	181610333	181742228	5
SOX2-OT	NR_075089.1	chr3	181610333	181742228	5
SOX2-OT	NR_004053.3	chr3	181610333	181742228	5
SOX2	NM_003106.3	chr3	181711923	181714436	5
LINC01206	NR_104146.1	chr3	181952363	182010678	5
LINC01994	NR_040105.1	chr3	182446969	182486362	5
ATP11B	NM_014616.2	chr3	182793502	182921635	5
DCUN1D1	NM_020640.3	chr3	182938157	182980601	5
DCUN1D1	NM_001308101.1	chr3	182938157	182985953	5
MCCC1	NR_120640.1	chr3	183015217	183099243	5
MCCC1	NM_020166.4	chr3	183015217	183099587	5
MCCC1	NM_001293273.1	chr3	183015217	183099587	5
MCCC1	NR_120639.1	chr3	183015217	183099587	5
LAMP3	NM_014398.3	chr3	183122214	183162879	5
MCF2L2	NM_015078.3	chr3	183178003	183428269	5
B3GNT5	NM_032047.4	chr3	183253243	183273391	5
LINC00888	NR_038302.1	chr3	183447607	183456013	5
LINC00888	NR_038301.1	chr3	183447650	183456013	5
KLHL6	NM_130446.3	chr3	183487527	183555712	5
KLHL24	NM_001349426.1	chr3	183635622	183684519	5
KLHL24	NM_001349425.1	chr3	183635622	183684519	5
KLHL24	NM_001349416.1	chr3	183635622	183684519	5
KLHL24	NM_001349422.1	chr3	183635622	183684519	5
KLHL24	NM_001349414.1	chr3	183635622	183684519	5
KLHL24	NM_001349420.1	chr3	183635622	183684519	5
KLHL24	NM_001349417.1	chr3	183635622	183684519	5
KLHL24	NM_001349421.1	chr3	183635622	183684519	5
KLHL24	NM_001349429.1	chr3	183635622	183684519	5
KLHL24	NM_001349419.1	chr3	183635622	183684519	5
KLHL24	NR_146169.1	chr3	183635622	183684519	5
KLHL24	NM_001349423.1	chr3	183635622	183684519	5
KLHL24	NM_001349415.1	chr3	183635622	183684519	5
KLHL24	NR_146170.1	chr3	183635622	183684519	5
KLHL24	NM_017644.3	chr3	183635622	183684519	5
KLHL24	NM_001349413.1	chr3	183635622	183684519	5
KLHL24	NM_001349428.1	chr3	183635622	183684519	5
KLHL24	NM_001349424.1	chr3	183635622	183684519	5
KLHL24	NM_001349418.1	chr3	183635622	183684519	5
YEATS2	NM_001351371.1	chr3	183697817	183793462	5
YEATS2	NM_018023.4	chr3	183697817	183812625	5
YEATS2	NM_001351370.1	chr3	183697817	183812625	5
YEATS2	NM_001351369.1	chr3	183710238	183812625	5
MAP6D1	NM_024871.2	chr3	183815875	183825605	5
PARL	NR_136893.1	chr3	183829384	183884908	5
PARL	NM_018622.6	chr3	183829384	183884908	5
PARL	NM_001324436.1	chr3	183829384	183884908	5
PARL	NM_001324438.1	chr3	183829384	183884908	5
PARL	NM_001037639.2	chr3	183829384	183884908	5
PARL	NM_001324437.1	chr3	183829384	183884908	5
ABCC5	NM_001320032.1	chr3	183919933	184017960	5
ABCC5	NM_005688.3	chr3	183919933	184017960	5
ABCC5	NR_135125.1	chr3	183983751	184017960	5
ABCC5	NM_001023587.2	chr3	183983751	184017960	5
ABCC5-AS1	NR_046570.1	chr3	184006337	184011419	5
HTR3D	NM_182537.2	chr3	184031543	184039369	5
HTR3D	NM_001145143.1	chr3	184031741	184039369	5
HTR3D	NM_001163646.1	chr3	184032830	184039369	5
HTR3C	NM_130770.2	chr3	184053046	184060673	5
HTR3E	NM_198313.2	chr3	184097063	184106995	5
HTR3E	NM_001256613.1	chr3	184097063	184106995	5
HTR3E	NM_198314.2	chr3	184100178	184106995	5
HTR3E	NM_001256614.1	chr3	184100178	184106995	5
HTR3E	NM_182589.2	chr3	184100178	184106995	5
EIF2B5	NM_003907.2	chr3	184135021	184145311	5
DVL3	NM_004423.3	chr3	184155495	184173526	5
AP2M1	NM_001025205.1	chr3	184174845	184184091	5
AP2M1	NM_004068.3	chr3	184174845	184184091	5
AP2M1	NM_001311198.1	chr3	184174845	184184091	5
ABCF3	NM_001351298.1	chr3	184186074	184194007	5
ABCF3	NM_018358.2	chr3	184186074	184194007	5
ABCF3	NM_001351299.1	chr3	184186074	184194007	5
ABCF3	NM_001351300.1	chr3	184186074	184194007	5
VWA5B2	NM_138345.2	chr3	184230428	184242329	5
VWA5B2	NM_001320373.1	chr3	184233415	184242329	5
ALG3	NM_005787.5	chr3	184242328	184248971	5
ALG3	NR_024533.1	chr3	184242328	184248971	5
ALG3	NR_024534.1	chr3	184242328	184248971	5
ALG3	NM_001006941.2	chr3	184242328	184249525	5
CAMK2N2	NM_033259.2	chr3	184259214	184261463	5
ECE2	NM_001037324.2	chr3	184276010	184293031	5
ECE2	NM_001100121.1	chr3	184276010	184293031	5
ECE2	NM_001100120.1	chr3	184276010	184293031	5
PSMD2	NM_002808.4	chr3	184299097	184309054	5
PSMD2	NM_001278709.1	chr3	184300580	184309054	5
PSMD2	NM_001278708.1	chr3	184300580	184309054	5
EIF4G1	NM_198242.2	chr3	184314494	184335358	5
EIF4G1	NM_198244.2	chr3	184314494	184335358	5
EIF4G1	NM_001194947.1	chr3	184314494	184335358	5
EIF4G1	NM_198241.2	chr3	184314494	184335358	5
EIF4G1	NM_001194946.1	chr3	184314494	184335358	5
EIF4G1	NM_001291157.1	chr3	184314501	184335358	5
EIF4G1	NM_182917.4	chr3	184315163	184335358	5
EIF4G1	NM_004953.4	chr3	184320312	184335358	5
SNORD66	NR_003055.1	chr3	184325695	184325771	5
FAM131A	NM_001171093.1	chr3	184335928	184346275	5
FAM131A	NM_144635.4	chr3	184337487	184346275	5
CLCN2	NM_004366.5	chr3	184346184	184361651	5
CLCN2	NM_001171089.2	chr3	184346184	184361651	5
CLCN2	NM_001171087.2	chr3	184346184	184361651	5
CLCN2	NM_001171088.2	chr3	184346184	184361651	5
POLR2H	NM_001278700.1	chr3	184361713	184368595	5
POLR2H	NM_001346879.1	chr3	184361716	184368595	5
POLR2H	NM_006232.4	chr3	184361716	184368595	5
POLR2H	NM_001278699.2	chr3	184361716	184368595	5
POLR2H	NM_001278714.1	chr3	184362982	184368595	5
POLR2H	NM_001278698.1	chr3	184362982	184368595	5
POLR2H	NM_001278715.1	chr3	184362982	184368595	5
THPO	NM_000460.3	chr3	184371934	184378208	5
THPO	NM_001289997.1	chr3	184371934	184378208	5
THPO	NM_001177597.2	chr3	184371934	184378208	5
THPO	NM_001177598.2	chr3	184371934	184378208	5
THPO	NM_001289998.1	chr3	184371934	184379688	5
THPO	NM_001290003.1	chr3	184371934	184379688	5
THPO	NM_001290027.1	chr3	184371934	184379688	5
THPO	NM_001290022.1	chr3	184371934	184379688	5
THPO	NM_001290026.1	chr3	184371934	184379688	5
THPO	NM_001290028.1	chr3	184371934	184379688	5
CHRD	NM_001304474.1	chr3	184380072	184389835	5
CHRD	NM_001304472.1	chr3	184380072	184389835	5
CHRD	NM_003741.3	chr3	184380072	184389835	5
CHRD	NR_130747.1	chr3	184380072	184389835	5
CHRD	NM_001304473.1	chr3	184380072	184389835	5
EPHB3	NM_004443.3	chr3	184561798	184582408	5
MAGEF1	NM_022149.4	chr3	184710366	184712048	5
LINC02069	NR_110043.1	chr3	184756388	184773155	5
VPS8	NR_146114.1	chr3	184812142	184816235	5
VPS8	NM_001349293.1	chr3	184812142	185052614	5
VPS8	NM_001349296.1	chr3	184812142	185052614	5
VPS8	NM_015303.3	chr3	184812142	185052614	5
VPS8	NM_001349297.1	chr3	184812142	185052614	5
VPS8	NM_001009921.2	chr3	184812142	185052614	5
VPS8	NM_001349298.1	chr3	184812142	185052614	5
VPS8	NR_146113.1	chr3	184812142	185052614	5
VPS8	NM_001349292.1	chr3	184812142	185052614	5
VPS8	NM_001349294.1	chr3	184812142	185052614	5
VPS8	NR_146116.1	chr3	184812506	184816235	5
VPS8	NR_146115.1	chr3	184812506	184816235	5
VPS8	NM_001349295.1	chr3	184812506	185052614	5
C3orf70	NM_001025266.2	chr3	185076837	185153048	5
EHHADH-AS1	NR_038990.1	chr3	185162900	185191955	5
EHHADH	NM_001166415.1	chr3	185190623	185254098	5
EHHADH	NM_001966.3	chr3	185190623	185254098	5
MAP3K13	NR_038322.1	chr3	185282940	185293079	5
MAP3K13	NM_001242314.1	chr3	185282940	185489094	5
MAP3K13	NM_001242317.1	chr3	185282940	185489094	5
MAP3K13	NM_004721.4	chr3	185363047	185489094	5
TMEM41A	NM_080652.3	chr3	185489600	185499057	5
LIPH	NM_139248.2	chr3	185507781	185552581	5
SENP2	NM_021627.2	chr3	185586242	185631101	5
IGF2BP2	NM_001291872.2	chr3	185643130	185821131	5
IGF2BP2	NM_001291873.2	chr3	185643130	185821131	5
IGF2BP2	NM_001291874.2	chr3	185643130	185821131	5
IGF2BP2	NM_001291875.2	chr3	185643130	185821131	5
IGF2BP2	NM_001291869.2	chr3	185643130	185825056	5
IGF2BP2	NM_006548.5	chr3	185643130	185825056	5
IGF2BP2	NM_001007225.2	chr3	185643130	185825056	5
IGF2BP2	NR_138486.1	chr3	185643130	185825056	5
IGF2BP2-AS1	NR_126326.1	chr3	185713251	185729787	5
TRA2B	NM_004593.2	chr3	185914567	185938136	5
TRA2B	NM_001243879.1	chr3	185914567	185938136	5
NMRAL2P	NR_151491.1	chr3	185959942	185980877	5
ETV5	NM_004454.2	chr3	186046316	186109112	5
DGKG	NM_001346.2	chr3	186147200	186362234	5
DGKG	NM_001080744.1	chr3	186147200	186362234	5
DGKG	NM_001080745.1	chr3	186147200	186362234	5
LINC02052	NR_033844.1	chr3	186454980	186493661	5
CRYGS	NM_017541.3	chr3	186538438	186544451	5
TBCCD1	NM_018138.4	chr3	186546066	186567354	5
TBCCD1	NM_001134415.1	chr3	186546066	186570543	5
TBCCD1	NM_001286749.1	chr3	186546066	186570543	5
DNAJB11	NM_016306.5	chr3	186570675	186585800	5
AHSG	NM_001354572.1	chr3	186612922	186621318	5
AHSG	NM_001354573.1	chr3	186612922	186621318	5
AHSG	NM_001622.3	chr3	186612922	186621318	5
AHSG	NM_001354571.1	chr3	186612922	186621318	5
FETUB	NM_001308077.1	chr3	186640359	186653008	5
FETUB	NM_014375.2	chr3	186640359	186653008	5
FETUB	NM_001308079.1	chr3	186640359	186653008	5
HRG	NM_000412.4	chr3	186665951	186678240	5
KNG1	NM_001102416.2	chr3	186717308	186742894	5
KNG1	NM_001166451.1	chr3	186717308	186744410	5
KNG1	NM_000893.3	chr3	186717308	186744410	5
EIF4A2	NM_001967.3	chr3	186783571	186789897	5
SNORD2	NR_002587.1	chr3	186784795	186784865	5
SNORA81	NR_002989.1	chr3	186786674	186786852	5
SNORA63	NR_002586.1	chr3	186787298	186787433	5
SNORA4	NR_002588.1	chr3	186787612	186787749	5
RFC4	NM_002916.3	chr3	186789891	186806501	5
RFC4	NM_181573.2	chr3	186789891	186806695	5
ADIPOQ	NM_004797.3	chr3	186842673	186858463	5
ADIPOQ	NM_001177800.1	chr3	186842673	186858463	5
ADIPOQ-AS1	NR_046662.2	chr3	186851885	186861368	5
ST6GAL1	NM_173217.2	chr3	186930525	187078553	5
ST6GAL1	NM_173216.2	chr3	186930525	187078553	5
ST6GAL1	NM_003032.2	chr3	187021876	187078553	5
ST6GAL1	NM_001353916.1	chr3	187038714	187078553	5
RPL39L	NM_052969.2	chr3	187120947	187139523	5
LOC101929106	NR_110052.1	chr3	187197089	187207629	5
RTP1	NM_153708.2	chr3	187197485	187201465	5
MASP1	NM_001879.5	chr3	187216084	187292022	5
MASP1	NM_139125.3	chr3	187234081	187292022	5
MASP1	NR_033519.1	chr3	187234081	187292022	5
MASP1	NM_001031849.2	chr3	187246353	187292022	5
RTP4	NM_022147.2	chr3	187368379	187371584	5
SST	NM_001048.3	chr3	187668905	187670413	5
RTP2	NM_001004312.2	chr3	187698258	187702557	5
LOC100131635	NR_034062.1	chr3	187702365	187732415	5
BCL6	NM_001134738.1	chr3	187721376	187734907	5
BCL6	NM_001130845.1	chr3	187721376	187736497	5
BCL6	NM_001706.4	chr3	187721376	187745725	5
LPP-AS2	NR_036497.1	chr3	188151205	188154088	5
LPP	NM_001167672.2	chr3	188153872	188890671	5
FLJ42393	NR_024413.1	chr3	188178542	188180808	5
LPP	NM_005578.4	chr3	188212932	188890671	5
LPP	NM_001167671.2	chr3	188225404	188890671	5
LPP-AS1	NR_046623.1	chr3	188562236	188568666	5
TPRG1	NM_198485.3	chr3	189171973	189323482	5
TPRG1-AS2	NR_046722.1	chr3	189238685	189240594	5
TP63	NM_001329964.1	chr3	189596745	189897279	5
TP63	NM_001114979.1	chr3	189631426	189881495	5
TP63	NM_001329148.1	chr3	189631426	189897279	5
TP63	NM_001329144.1	chr3	189631426	189897279	5
TP63	NM_001114978.1	chr3	189631426	189897279	5
TP63	NM_003722.4	chr3	189631426	189897279	5
TP63	NM_001114982.1	chr3	189789659	189881495	5
TP63	NM_001329150.1	chr3	189789659	189897279	5
TP63	NM_001329146.1	chr3	189789659	189897279	5
TP63	NM_001329149.1	chr3	189789659	189897279	5
TP63	NM_001329145.1	chr3	189789659	189897279	5
TP63	NM_001114981.1	chr3	189789659	189897279	5
TP63	NM_001114980.1	chr3	189789659	189897279	5
P3H2	NM_018192.3	chr3	189956727	190121119	5
P3H2	NM_001134418.1	chr3	189956727	190122437	5
CLDN1	NM_021101.4	chr3	190305700	190322446	5
CLDN16	NM_006580.3	chr3	190387871	190412143	5
TMEM207	NM_207316.2	chr3	190428654	190449876	5
IL1RAP	NM_001167930.1	chr3	190514050	190630285	5
IL1RAP	NM_134470.3	chr3	190514050	190630285	5
IL1RAP	NM_001167929.1	chr3	190514050	190651519	5
IL1RAP	NM_002182.3	chr3	190514050	190651519	5
IL1RAP	NM_001167928.1	chr3	190514050	190651519	5
IL1RAP	NM_001167931.1	chr3	190514050	190657197	5
GMNC	NM_001146686.2	chr3	190852736	190862676	5
SNAR-I	NR_024343.1	chr3	190877929	190878050	5
OSTN	NM_198184.2	chr3	191199240	191265615	5
UTS2B	NM_198152.3	chr3	191267154	191330536	5
CCDC50	NM_174908.3	chr3	191329084	191398670	5
CCDC50	NM_178335.2	chr3	191329084	191398670	5
PYDC2	NM_001083308.1	chr3	191461162	191461456	5
FGF12	NM_021032.4	chr3	192139392	192409049	5
FGF12	NM_004113.5	chr3	192139392	192727599	5
MB21D2	NM_178496.3	chr3	192796814	192918161	5
MGC2889	NR_026877.1	chr3	193241778	193243972	5
ATP13A5	NM_198505.3	chr3	193274788	193378843	5
ATP13A4	NM_032279.3	chr3	193398966	193555122	5
OPA1	NM_130831.2	chr3	193593143	193697811	5
OPA1	NM_130833.2	chr3	193593143	193697811	5
OPA1	NM_130832.2	chr3	193593143	193697811	5
OPA1	NM_130835.2	chr3	193593143	193697811	5
OPA1	NM_015560.2	chr3	193593143	193697811	5
OPA1	NM_130836.2	chr3	193593143	193697811	5
OPA1	NM_130834.2	chr3	193593143	193697811	5
OPA1	NM_130837.2	chr3	193593143	193697811	5
OPA1	NM_001354663.1	chr3	193593143	193697811	5
OPA1	NM_001354664.1	chr3	193593143	193697811	5
OPA1-AS1	NR_046634.1	chr3	193618598	193627332	5
LINC02026	NR_033944.1	chr3	193957371	194003659	5
DPPA2P3	NR_027764.1	chr3	193993092	193994238	5
HES1	NM_005524.3	chr3	194136141	194138612	5
LINC00887	NR_024480.1	chr3	194301198	194312804	5
CPN2	NM_001080513.3	chr3	194339764	194351328	5
CPN2	NM_001291988.1	chr3	194339764	194351328	5
LRRC15	NM_001135057.2	chr3	194355246	194369743	5
LRRC15	NM_130830.4	chr3	194355246	194369743	5
GP5	NM_004488.2	chr3	194394820	194399266	5
ATP13A3	NM_024524.3	chr3	194402673	194468239	5
LINC00884	NR_033929.1	chr3	194487139	194488545	5
TMEM44-AS1	NR_047575.1	chr3	194584267	194590832	5
TMEM44-AS1	NR_047574.1	chr3	194584267	194590832	5
TMEM44-AS1	NR_047573.1	chr3	194584267	194590832	5
TMEM44	NM_001166305.1	chr3	194587672	194633421	5
TMEM44	NM_138399.4	chr3	194587672	194633421	5
TMEM44	NM_001011655.2	chr3	194587672	194633421	5
TMEM44	NM_001166306.1	chr3	194587672	194633421	5
LSG1	NM_018385.2	chr3	194640787	194672477	5
FAM43A	NM_153690.4	chr3	194685892	194689037	5
LINC01968	NR_037891.1	chr3	194708420	194782168	5
XXYLT1	NM_001308069.1	chr3	195068278	195247920	5
XXYLT1	NM_152531.4	chr3	195068283	195271166	5
XXYLT1-AS1	NR_104188.1	chr3	195094587	195096057	5
XXYLT1-AS2	NR_102711.1	chr3	195147870	195152856	5
XXYLT1-AS2	NR_102710.1	chr3	195147870	195152856	5
ACAP2	NM_012287.5	chr3	195274735	195443088	5
PPP1R2	NM_001316325.1	chr3	195514421	195543401	5
PPP1R2	NM_001291504.1	chr3	195514421	195543401	5
PPP1R2	NM_006241.7	chr3	195514421	195543401	5
PPP1R2	NR_133014.1	chr3	195514421	195543401	5
PPP1R2	NM_001291505.1	chr3	195514421	195543401	5
APOD	NM_001647.3	chr3	195568701	195584205	5
SDHAP2	NR_003265.3	chr3	195658038	195688871	5
MUC20	NM_001282506.1	chr3	195720881	195733553	5
MUC4	NM_018406.6	chr3	195746764	195811973	5
MUC4	NM_004532.5	chr3	195746764	195811973	5
MUC4	NM_138297.4	chr3	195746764	195811973	5
TNK2	NM_001308046.1	chr3	195863363	195892784	5
TNK2	NM_001010938.1	chr3	195863364	195895561	5
TNK2	NM_005781.4	chr3	195863364	195909009	5
SDHAP1	NR_003264.2	chr3	195959920	195990279	5
TFRC	NM_003234.3	chr3	196049283	196082090	5
TFRC	NM_001128148.2	chr3	196049283	196082161	5
TFRC	NM_001313965.1	chr3	196049283	196082161	5
TFRC	NM_001313966.1	chr3	196049283	196082161	5
LINC00885	NR_034088.1	chr3	196142635	196160890	5
ZDHHC19	NM_001039617.1	chr3	196197451	196211429	5
ZDHHC19	NR_135617.1	chr3	196197451	196211437	5
ZDHHC19	NR_135618.1	chr3	196197451	196211437	5
SLC51A	NM_152672.5	chr3	196216511	196233430	5
PCYT1A	NM_005017.3	chr3	196237744	196287752	5
PCYT1A	NM_001312673.1	chr3	196237744	196287752	5
TCTEX1D2	NM_152773.4	chr3	196291218	196318294	5
TCTEX1D2	NM_001351628.1	chr3	196291218	196318294	5
TM4SF19-TCTEX1D2	NR_037950.1	chr3	196316084	196338420	5
TM4SF19	NM_138461.3	chr3	196323545	196338420	5
TM4SF19	NM_001204897.1	chr3	196323545	196338420	5
TM4SF19	NM_001204898.1	chr3	196323545	196338420	5
UBXN7	NM_015562.1	chr3	196353489	196432474	5
RNF168	NM_152617.3	chr3	196468782	196503768	5
SMCO1	NM_001320473.1	chr3	196506876	196515366	5
SMCO1	NM_001077657.2	chr3	196506876	196515366	5
WDR53	NM_001345906.1	chr3	196554176	196568674	5
WDR53	NM_001345913.1	chr3	196554176	196568674	5
WDR53	NM_001345910.1	chr3	196554176	196568674	5
WDR53	NM_001345909.1	chr3	196554176	196568674	5
WDR53	NM_182627.2	chr3	196554176	196568674	5
WDR53	NM_001345914.1	chr3	196554176	196568674	5
WDR53	NM_001345908.1	chr3	196554176	196568674	5
WDR53	NM_001345912.1	chr3	196554176	196568674	5
WDR53	NM_001345911.1	chr3	196554176	196568674	5
WDR53	NM_001345907.1	chr3	196554176	196568674	5
WDR53	NM_001345915.1	chr3	196554176	196568674	5
WDR53	NM_001345918.1	chr3	196559860	196568674	5
WDR53	NM_001345917.1	chr3	196559860	196568674	5
FBXO45	NM_001105573.1	chr3	196568853	196589059	5
NRROS	NM_198565.2	chr3	196639695	196662004	5
CEP19	NM_032898.4	chr3	196706276	196712294	5
PIGX	NM_017861.3	chr3	196712373	196736007	5
PIGX	NM_001166304.1	chr3	196712373	196736007	5
PAK2	NM_002577.4	chr3	196739856	196832647	5
SENP5	NM_001308045.1	chr3	196867855	196934714	5
SENP5	NM_152699.4	chr3	196867855	196934714	5
NCBP2	NM_001308036.1	chr3	196935401	196942440	5
NCBP2	NM_007362.3	chr3	196935401	196942593	5
NCBP2	NM_001042540.1	chr3	196935401	196942593	5
PIGZ	NM_025163.3	chr3	196946342	196968871	5
MELTF	NM_005929.5	chr3	197001739	197029816	5
MELTF-AS1	NR_038285.1	chr3	197002905	197004744	5
MELTF	NM_033316.3	chr3	197018952	197029815	5
DLG1	NM_001204387.1	chr3	197042559	197184131	5
DLG1	NM_001204388.1	chr3	197042559	197184131	5
DLG1	NM_004087.2	chr3	197042559	197298576	5
DLG1	NM_001098424.1	chr3	197042559	197298576	5
DLG1	NM_001204386.1	chr3	197042559	197298576	5
DLG1	NM_001290983.1	chr3	197042559	197299272	5
DLG1-AS1	NR_038289.1	chr3	197298246	197303751	5
BDH1	NM_203314.2	chr3	197509782	197555987	5
BDH1	NM_004051.4	chr3	197509782	197555987	5
BDH1	NM_203315.2	chr3	197509782	197573323	5
LOC220729	NR_003266.2	chr3	197614026	197627881	5
RUBCN	NM_001346873.1	chr3	197668866	197736926	5
RUBCN	NM_014687.3	chr3	197668866	197736926	5
RUBCN	NM_001145642.4	chr3	197668866	197749699	5
FYTTD1	NM_001011537.2	chr3	197749552	197784446	5
FYTTD1	NM_032288.6	chr3	197749752	197784446	5
FYTTD1	NR_027840.1	chr3	197750389	197784446	5
LRCH3	NM_032773.3	chr3	197791225	197871585	5
IQCG	NM_001323027.1	chr3	197889074	197949925	5
IQCG	NM_001134435.2	chr3	197889074	197949925	5
IQCG	NM_001323029.1	chr3	197889074	197960019	5
IQCG	NM_032263.4	chr3	197889074	197960019	5
IQCG	NM_001323028.1	chr3	197889074	197960019	5
IQCG	NM_001323030.1	chr3	197913721	197949925	5
RPL35A	NM_000996.3	chr3	197950189	197955851	5
RPL35A	NM_001316311.1	chr3	197950223	197955851	5
LMLN	NR_026787.1	chr3	197960199	198043720	5
LMLN	NR_026786.1	chr3	197960199	198043720	5
LMLN	NM_033029.3	chr3	197960199	198043720	5
LMLN	NM_001136049.2	chr3	197960199	198043720	5
ANKRD18DP	NR_003291.1	chr3	198057530	198080671	5
FAM157A	NR_146164.1	chr3	198153205	198222513	5
SLC6A3	NM_001044.4	chr5	1392789	1445428	6
LPCAT1	NM_024830.4	chr5	1461422	1523977	6
SDHAP3	NR_003263.2	chr5	1571956	1594531	6
LOC728613	NR_003713.1	chr5	1597556	1634005	6
MRPL36	NM_032479.3	chr5	1798384	1799842	6
NDUFS6	NM_004553.4	chr5	1801381	1816051	6
LINC02116	NR_104602.1	chr5	1855969	1856568	6
IRX4	NM_016358.2	chr5	1877426	1882766	6
IRX4	NM_001278635.1	chr5	1877426	1886984	6
IRX4	NM_001278634.1	chr5	1877426	1886984	6
IRX4	NM_001278633.1	chr5	1877426	1887179	6
IRX4	NM_001278632.1	chr5	1877426	1887179	6
CTD-2194D22.4	NR_109912.1	chr5	1887330	1900493	6
LOC100506858	NR_104616.1	chr5	2303719	2312201	6
SEMA5A	NM_003966.2	chr5	9035025	9546121	7
SEMA5A-AS1	NR_109935.1	chr5	9511332	9518086	7
SNHG18	NR_045196.2	chr5	9546199	9550298	7
SNORD123	NR_003689.1	chr5	9548826	9548914	7
LINC02112	NR_027112.2	chr5	9641314	9903824	7
PDZD2	NM_178140.3	chr5	31639409	32110932	8
GOLPH3	NM_022130.3	chr5	32124717	32174319	8
MTMR12	NM_001040446.2	chr5	32227006	32313008	8
MTMR12	NM_001294343.1	chr5	32227006	32313008	8
MTMR12	NM_001294344.1	chr5	32227006	32313008	8
ZFR	NM_016107.4	chr5	32354345	32444761	8
ZFR	NR_144318.1	chr5	32354345	32444761	8
SUB1	NM_006713.3	chr5	32585498	32604079	8
NPR3	NM_001204376.1	chr5	32710636	32791724	8
NPR3	NM_000908.3	chr5	32711331	32791724	8
NPR3	NM_001204375.1	chr5	32711331	32791724	8
SPEF2	NM_144722.3	chr5	35617886	35671574	9
SPEF2	NM_024867.3	chr5	35617886	35814611	9
IL7R	NR_120485.2	chr5	35856848	35879603	9
IL7R	NM_002185.4	chr5	35856848	35879603	9
CAPSL	NM_001042625.1	chr5	35904294	35938635	9
CAPSL	NM_144647.3	chr5	35904294	35938779	9
LOC100506406	NR_104630.1	chr5	35938800	35939993	9
UGT3A1	NM_152404.3	chr5	35953088	35991433	9
UGT3A1	NM_001171873.1	chr5	35960755	36001028	9
UGT3A2	NM_174914.3	chr5	36035016	36066921	9
UGT3A2	NR_031764.1	chr5	36035016	36066921	9
UGT3A2	NM_001168316.1	chr5	36035016	36066921	9
LMBRD2	NM_001007527.1	chr5	36103311	36151913	9
SKP2	NM_001243120.1	chr5	36152042	36184041	9
SKP2	NM_032637.3	chr5	36152042	36184041	9
SKP2	NM_005983.3	chr5	36152042	36184041	9
NADK2	NM_001287340.1	chr5	36192588	36241391	9
NADK2	NM_001085411.2	chr5	36192588	36241798	9
NADK2	NM_001287341.1	chr5	36192588	36242279	9
NADK2	NM_153013.4	chr5	36192588	36242279	9
RANBP3L	NM_001323273.1	chr5	36246918	36301902	9
RANBP3L	NM_001323279.1	chr5	36246918	36301902	9
RANBP3L	NM_001323275.1	chr5	36246918	36301902	9
RANBP3L	NM_001323278.1	chr5	36246918	36301902	9
RANBP3L	NM_001161429.2	chr5	36246918	36301909	9
RANBP3L	NM_145000.4	chr5	36246918	36301909	9
RANBP3L	NM_001323274.1	chr5	36250611	36301902	9
RANBP3L	NM_001323277.1	chr5	36250611	36301902	9
RANBP3L	NM_001323276.1	chr5	36250611	36301902	9
RANBP3L	NM_001323280.1	chr5	36250611	36301902	9
SLC1A3	NM_001166696.2	chr5	36606354	36609299	9
SLC1A3	NM_001289939.1	chr5	36606354	36688334	9
SLC1A3	NM_001289940.1	chr5	36606354	36688334	9
SLC1A3	NM_001166695.2	chr5	36606354	36688334	9
SLC1A3	NM_004172.4	chr5	36606354	36688334	9
EGFLAM	NM_152403.3	chr5	38258408	38465480	9
EGFLAM	NM_001205301.1	chr5	38258408	38465480	9
EGFLAM-AS2	NR_102750.1	chr5	38399813	38403471	9
EGFLAM-AS2	NR_102749.1	chr5	38400450	38403471	9
EGFLAM	NM_182798.2	chr5	38403531	38465480	9
EGFLAM	NM_182801.2	chr5	38445475	38465480	9
LIFR	NM_001127671.1	chr5	38474962	38556646	9
LIFR	NM_002310.5	chr5	38474962	38595405	9
LIFR-AS1	NR_103553.1	chr5	38556785	38608862	9
LIFR-AS1	NR_103554.1	chr5	38556785	38671216	9
OSMR-AS1	NR_109951.1	chr5	38693212	38845829	9
LINC01265	NR_104631.1	chr5	38710366	38720273	9
OSMR	NM_001168355.2	chr5	38845857	38886739	9
OSMR	NM_001323507.1	chr5	38845857	38919557	9
OSMR	NM_001323505.1	chr5	38845857	38935641	9
OSMR	NM_001323506.1	chr5	38845857	38935641	9
OSMR	NM_001323504.1	chr5	38845998	38886739	9
OSMR	NM_003999.2	chr5	38845998	38935641	9
RICTOR	NM_001285439.1	chr5	38937919	39074408	9
RICTOR	NM_152756.4	chr5	38937919	39074408	9
RICTOR	NM_001285440.1	chr5	38937919	39074408	9
FYB1	NM_001349333.1	chr5	39105251	39219606	9
FYB1	NM_001465.5	chr5	39105251	39219606	9
FYB1	NM_199335.4	chr5	39105251	39219606	9
FYB1	NM_001243093.1	chr5	39105251	39270657	9
C9	NM_001737.4	chr5	39284143	39364560	9
DAB2	NM_001343.3	chr5	39371673	39425233	9
DAB2	NM_001244871.1	chr5	39371673	39425233	9
LINC02104	NR_104632.1	chr5	39520430	39524708	9
PTGER4	NM_000958.2	chr5	40679929	40693735	9
TTC33	NM_012382.2	chr5	40711575	40755970	9
PRKAA1	NM_001355028.1	chr5	40759378	40798195	9
PRKAA1	NM_206907.3	chr5	40759378	40798195	9
PRKAA1	NM_001355037.1	chr5	40759378	40798195	9
PRKAA1	NM_006251.5	chr5	40759378	40798195	9
PRKAA1	NM_001355035.1	chr5	40759378	40798195	9
PRKAA1	NM_001355029.1	chr5	40759378	40798195	9
PRKAA1	NM_001355036.1	chr5	40759378	40798195	9
PRKAA1	NM_001355034.1	chr5	40768384	40798195	9
LOC100506548	NR_037665.1	chr5	40825261	40829142	9
RPL37	NM_000997.4	chr5	40831327	40835285	9
SNORD72	NR_002583.1	chr5	40832655	40832735	9
CARD6	NM_032587.3	chr5	40841307	40855354	9
C7	NM_000587.3	chr5	40909251	40984640	9
MROH2B	NM_173489.4	chr5	40998019	41071342	9
C6	NM_000065.3	chr5	41142145	41213593	9
C6	NM_001115131.2	chr5	41142145	41261438	9
PLCXD3	NM_001005473.2	chr5	41306945	41510628	9
OXCT1	NM_000436.3	chr5	41730064	41870689	9
RPL23AP53	NR_003572.2	chr8	208343	232318	10
ZNF596	NM_001287255.1	chr8	232136	247340	10
ZNF596	NM_001287256.1	chr8	232136	247340	10
ZNF596	NM_173539.3	chr8	232199	247340	10
ZNF596	NM_001287399.1	chr8	232199	247340	10
ZNF596	NM_001042416.2	chr8	232396	247340	10
ZNF596	NM_001042415.2	chr8	232459	247340	10
ZNF596	NM_001287254.1	chr8	232549	247340	10
FAM87A	NR_103537.1	chr8	375930	383174	10
FBXO25	NM_183420.1	chr8	406807	469876	10
FBXO25	NM_183421.1	chr8	406807	469876	10
FBXO25	NM_012173.3	chr8	406807	469876	10
TDRP	NM_001256113.1	chr8	489789	544845	10
TDRP	NM_175075.4	chr8	489789	545781	10
ERICH1	NM_001303100.1	chr8	614736	731239	10
ERICH1	NM_207332.2	chr8	664199	731239	10
DLGAP2	NR_073397.1	chr8	737604	1137777	10
DLGAP2	NM_001346810.1	chr8	737718	1708476	10
LOC286083	NR_111948.1	chr8	1296033	1302607	10
DLGAP2-AS1	NR_103863.1	chr8	1565508	1621664	10
CLN8	NM_018941.3	chr8	1763703	1786570	10
ARHGEF10	NM_014629.3	chr8	1823975	1958641	10
ARHGEF10	NM_001308152.1	chr8	1823975	1958641	10
ARHGEF10	NM_001308153.1	chr8	1823975	1958641	10
CSMD1	NM_033225.5	chr8	2935352	4994806	10
PIWIL2	NM_001330480.1	chr8	22275279	22356866	11
PIWIL2	NM_018068.4	chr8	22275279	22356866	11
PIWIL2	NM_001135721.2	chr8	22275566	22356866	11
SLC39A14	NM_015359.5	chr8	22367229	22422736	11
SLC39A14	NM_001128431.3	chr8	22367229	22422736	11
SLC39A14	NM_001351655.1	chr8	22367229	22422736	11
SLC39A14	NM_001351656.1	chr8	22367229	22422736	11
SLC39A14	NM_001351657.1	chr8	22367229	22422736	11
SLC39A14	NM_001351658.1	chr8	22367229	22422736	11
SLC39A14	NM_001135154.2	chr8	22367229	22434129	11
SLC39A14	NM_001135153.2	chr8	22367523	22422736	11
SLC39A14	NM_001351660.1	chr8	22392829	22422736	11
SLC39A14	NM_001351659.1	chr8	22392829	22422736	11
PPP3CC	NM_005605.4	chr8	22440969	22541144	11
PPP3CC	NM_001243974.1	chr8	22440969	22541144	11
PPP3CC	NM_001243975.1	chr8	22440969	22541144	11
SORBS3	NM_005775.4	chr8	22551737	22575495	11
SORBS3	NM_001018003.2	chr8	22565665	22575495	11
PDLIM2	NM_021630.5	chr8	22578740	22594298	11
PDLIM2	NM_198042.3	chr8	22580473	22594298	11
PDLIM2	NM_176871.3	chr8	22580473	22598025	11
C8orf58	NM_001013842.2	chr8	22599600	22604150	11
C8orf58	NM_173686.2	chr8	22599600	22604150	11
C8orf58	NM_001198827.1	chr8	22599600	22604150	11
CCAR2	NR_033902.1	chr8	22604631	22620471	11
CCAR2	NM_021174.5	chr8	22605025	22620471	11
BIN3	NM_018688.4	chr8	22620417	22669148	11
BIN3-IT1	NR_027715.1	chr8	22640370	22642209	11
EGR3	NM_001199880.1	chr8	22687660	22692389	11
EGR3	NM_001199881.1	chr8	22687660	22692580	11
EGR3	NM_004430.2	chr8	22687660	22693302	11
PEBP4	NM_144962.2	chr8	22713251	22927908	11
RHOBTB2	NM_001160036.1	chr8	22987416	23020197	11
RHOBTB2	NM_001160037.1	chr8	22995847	23020197	11
RHOBTB2	NM_015178.2	chr8	22999578	23020197	11
TNFRSF10B	NR_027140.1	chr8	23020132	23069187	11
TNFRSF10B	NM_003842.4	chr8	23020132	23069187	11
TNFRSF10B	NM_147187.2	chr8	23020132	23069187	11
LOC286059	NR_038873.1	chr8	23068228	23083619	11
LOC254896	NR_046173.1	chr8	23084354	23103558	11
TNFRSF10C	NM_003841.4	chr8	23102813	23117437	11
TNFRSF10D	NM_003840.4	chr8	23135587	23164030	11
TNFRSF10A	NM_003844.3	chr8	23191456	23225167	11
LOC389641	NR_033928.1	chr8	23225220	23230926	11
CHMP7	NM_152272.4	chr8	23243636	23262000	11
CHMP7	NM_001317899.1	chr8	23246591	23262000	11
R3HCC1	NM_001136108.2	chr8	23288091	23296279	11
R3HCC1	NR_125897.1	chr8	23288091	23296279	11
R3HCC1	NM_001301650.1	chr8	23288091	23296279	11
LOXL2	NM_002318.2	chr8	23296896	23404209	11
LOC100507156	NR_038323.1	chr8	23336207	23366125	11
ENTPD4	NM_004901.4	chr8	23429151	23457731	11
ENTPD4	NM_001128930.2	chr8	23429151	23457731	11
SLC25A37	NM_016612.3	chr8	23528794	23575463	11
SLC25A37	NM_001317812.1	chr8	23528794	23575463	11
SLC25A37	NM_001317813.1	chr8	23528794	23575463	11
SLC25A37	NM_001317814.1	chr8	23528794	23575463	11
NKX3-1	NM_001256339.1	chr8	23678692	23682889	11
NKX3-1	NR_046072.1	chr8	23678692	23682921	11
NKX3-1	NM_006167.3	chr8	23678692	23682937	11
NKX2-6	NM_001136271.2	chr8	23702450	23706598	11
STC1	NM_003155.2	chr8	23841920	23854807	11
ADAM28	NM_021777.4	chr8	24294039	24336099	11
ADAM28	NR_130709.1	chr8	24294039	24336099	11
ADAM28	NM_014265.5	chr8	24294039	24359018	11
ADAM28	NM_001304351.1	chr8	24294039	24359018	11
ADAM28	NR_130710.1	chr8	24294039	24359018	11
ADAMDEC1	NM_014479.3	chr8	24384284	24406013	11
ADAMDEC1	NM_001145271.1	chr8	24384284	24406013	11
ADAMDEC1	NM_001145272.1	chr8	24384284	24406013	11
ADAM7	NM_003817.3	chr8	24440995	24509565	11
NEFM	NM_005382.2	chr8	24913760	24919093	11
NEFM	NM_001105541.1	chr8	24914941	24919093	11
NEFL	NM_006158.4	chr8	24950954	24956869	11
DOCK5	NM_001322810.1	chr8	25184722	25271221	11
DOCK5	NM_024940.7	chr8	25184722	25415716	11
GNRH1	NM_000825.3	chr8	25419257	25425040	11
GNRH1	NM_001083111.1	chr8	25419257	25425040	11
KCTD9	NM_017634.3	chr8	25427846	25458468	11
CDCA2	NM_001317906.1	chr8	25458930	25507917	11
CDCA2	NM_001317907.1	chr8	25458930	25507917	11
CDCA2	NM_152562.3	chr8	25458930	25507917	11
EBF2	NM_022659.3	chr8	25841729	26045124	11
PPP2R2A	NM_002717.3	chr8	26291490	26372680	11
PPP2R2A	NM_001177591.1	chr8	26293215	26372680	11
BNIP3L	NM_004331.2	chr8	26383006	26413128	11
BNIP3L	NM_001330491.1	chr8	26390389	26413129	11
PNMA2	NM_007257.5	chr8	26504679	26513967	11
DPYSL2	NM_001197293.2	chr8	26514192	26658177	11
DPYSL2	NM_001386.5	chr8	26577823	26658177	11
DPYSL2	NM_001244604.1	chr8	26578404	26658177	11
ADRA1A	NR_136343.1	chr8	26748149	26865655	11
ADRA1A	NM_001322503.1	chr8	26748149	26865655	11
ADRA1A	NM_033303.4	chr8	26748149	26865655	11
ADRA1A	NM_001322502.1	chr8	26753814	26865655	11
ADRA1A	NM_033302.3	chr8	26753814	26865655	11
ADRA1A	NM_033304.3	chr8	26765853	26865655	11
ADRA1A	NM_000680.3	chr8	26768811	26867243	11
ADRA1A	NM_001322504.1	chr8	26779052	26865655	11
STMN4	NM_030795.3	chr8	27235322	27258439	11
STMN4	NM_001283053.1	chr8	27235322	27258439	11
STMN4	NM_001283054.1	chr8	27235322	27258439	11
STMN4	NM_001283055.1	chr8	27235322	27258439	11
TRIM35	NM_001304495.1	chr8	27284885	27311319	11
TRIM35	NM_171982.4	chr8	27284885	27311319	11
PTK2B	NM_173174.2	chr8	27311481	27459391	11
PTK2B	NM_004103.4	chr8	27322401	27459391	11
PTK2B	NM_173176.2	chr8	27325478	27459391	11
PTK2B	NM_173175.2	chr8	27325563	27459391	11
CHRNA2	NM_000742.3	chr8	27459760	27479296	11
CHRNA2	NM_001282455.1	chr8	27459760	27479296	11
CHRNA2	NM_001347705.1	chr8	27459760	27479296	11
CHRNA2	NM_001347706.1	chr8	27459760	27479296	11
CHRNA2	NM_001347707.1	chr8	27459760	27479296	11
CHRNA2	NM_001347708.1	chr8	27459760	27479296	11
EPHX2	NM_001256482.1	chr8	27491001	27544922	11
EPHX2	NM_001256483.1	chr8	27491001	27544922	11
EPHX2	NM_001979.5	chr8	27491001	27544922	11
EPHX2	NM_001256484.1	chr8	27491167	27544922	11
CLU	NR_038335.1	chr8	27596916	27611437	11
CLU	NR_045494.1	chr8	27596916	27611751	11
CLU	NM_001831.3	chr8	27596916	27614811	11
SCARA3	NM_016240.2	chr8	27634059	27673020	11
SCARA3	NM_182826.1	chr8	27634059	27676769	11
CCDC25	NM_001304530.1	chr8	27733315	27772653	11
CCDC25	NM_001304529.1	chr8	27733315	27772653	11
CCDC25	NM_001304532.1	chr8	27733315	27772653	11
CCDC25	NM_018246.2	chr8	27733315	27772653	11
CCDC25	NR_130761.1	chr8	27733315	27772653	11
CCDC25	NR_130762.1	chr8	27733315	27772653	11
ESCO2	NM_001017420.2	chr8	27774540	27804908	11
PBK	NM_001278945.1	chr8	27809620	27838095	11
PBK	NM_018492.3	chr8	27809620	27838095	11
SCARA5	NM_173833.5	chr8	27869881	27992852	11
SFRP1	NM_003012.4	chr8	41261956	41309471	12
GOLGA7	NM_016099.2	chr8	41490561	41510980	12
GOLGA7	NM_001174124.1	chr8	41490561	41510980	12
GOLGA7	NM_001002296.1	chr8	41490653	41510980	12
GINS4	NM_032336.2	chr8	41529205	41545046	12
GPAT4	NM_178819.3	chr8	41578187	41625001	12
NKX6-3	NM_152568.3	chr8	41645177	41647359	12
ANK1	NM_020478.4	chr8	41653224	41665286	12
ANK1	NM_020480.4	chr8	41653224	41665286	12
ANK1	NM_001142445.1	chr8	41653224	41665286	12
ANK1	NM_000037.3	chr8	41653224	41797622	12
ANK1	NM_020475.2	chr8	41653224	41797622	12
ANK1	NM_020476.2	chr8	41653224	41797622	12
ANK1	NM_020477.2	chr8	41653224	41797622	12
ANK1	NM_001142446.1	chr8	41653224	41896762	12
KAT6A	NM_006766.4	chr8	41929478	42052026	12
KAT6A	NM_001305878.1	chr8	41942048	42052026	12
AP3M2	NM_006803.3	chr8	42152945	42171183	12
AP3M2	NM_001134296.1	chr8	42152945	42171183	12
PLAT	NM_001319189.1	chr8	42174717	42207724	12
PLAT	NM_000930.4	chr8	42174717	42207724	12
PLAT	NM_033011.3	chr8	42174717	42207724	12
IKBKB	NM_001556.2	chr8	42271301	42332653	12
IKBKB	NR_033818.1	chr8	42271301	42332653	12
IKBKB	NR_033819.1	chr8	42271301	42332653	12
IKBKB	NM_001242778.1	chr8	42271301	42332653	12
IKBKB	NR_040009.1	chr8	42271301	42332653	12
IKBKB	NM_001190720.2	chr8	42271301	42332653	12
POLB	NM_002690.2	chr8	42338454	42371813	12
DKK4	NM_014420.2	chr8	42374067	42377156	12
VDAC3	NM_005662.6	chr8	42391760	42405937	12
VDAC3	NM_001135694.2	chr8	42391760	42405937	12
SLC20A2	NM_001257180.1	chr8	42416461	42501460	12
SLC20A2	NM_001257181.1	chr8	42416461	42541512	12
SLC20A2	NM_006749.4	chr8	42416461	42542213	12
SMIM19	NM_001135676.1	chr8	42541154	42552997	12
SMIM19	NM_138436.3	chr8	42541574	42552997	12
SMIM19	NM_001135674.1	chr8	42541621	42552997	12
SMIM19	NM_001135675.1	chr8	42541795	42552997	12
CHRNB3	NM_001347717.1	chr8	42697375	42737407	12
CHRNB3	NM_000749.4	chr8	42697418	42737407	12
CHRNA6	NM_001199279.1	chr8	42752619	42768786	12
CHRNA6	NM_004198.3	chr8	42752619	42768786	12
THAP1	NM_199003.1	chr8	42836673	42843331	12
THAP1	NM_018105.2	chr8	42836673	42843331	12
RNF170	NM_001160224.1	chr8	42849636	42896723	12
RNF170	NR_027668.1	chr8	42853293	42896723	12
RNF170	NR_027669.1	chr8	42853293	42896723	12
RNF170	NM_030954.3	chr8	42853293	42896723	12
RNF170	NM_001160223.1	chr8	42853293	42896723	12
RNF170	NM_001160225.1	chr8	42853293	42896723	12
HOOK3	NM_032410.3	chr8	42896889	43030539	12
FNTA	NR_033698.1	chr8	43056298	43085788	12
FNTA	NM_002027.2	chr8	43056298	43085788	12
POMK	NM_032237.4	chr8	43093505	43123180	12
POMK	NM_001277971.1	chr8	43093505	43123180	12
HGSNAT	NM_152419.2	chr8	43140448	43202827	12
POTEA	NM_001002920.1	chr8	43292441	43363185	12
POTEA	NM_001005365.2	chr8	43292441	43363185	12
RGS20	NM_001286673.1	chr8	53851807	53959304	13
RGS20	NM_001286674.1	chr8	53851807	53959304	13
RGS20	NM_001286675.1	chr8	53851807	53959304	13
RGS20	NM_170587.3	chr8	53851807	53959304	13
RGS20	NR_104578.1	chr8	53880871	53913922	13
RGS20	NR_104579.1	chr8	53880871	53959304	13
RGS20	NM_003702.4	chr8	53880871	53959304	13
TCEA1	NM_006756.3	chr8	53966553	54022456	13
TCEA1	NM_201437.2	chr8	53966553	54022456	13
TCEA1	NR_109901.1	chr8	53966553	54022456	13
TCEA1	NR_109902.1	chr8	53966553	54022456	13
LYPLA1	NM_001279360.1	chr8	54046366	54101554	13
LYPLA1	NM_001279356.1	chr8	54046366	54102017	13
LYPLA1	NM_001279357.1	chr8	54046366	54102017	13
LYPLA1	NM_001279358.1	chr8	54046366	54102017	13
LYPLA1	NM_001279359.1	chr8	54046366	54102017	13
LYPLA1	NM_006330.3	chr8	54046366	54102017	13
MRPL15	NM_014175.3	chr8	54135220	54148514	13
SOX17	NM_022454.3	chr8	54457934	54460896	13
RP1	NM_006269.1	chr8	54616066	54630834	13
NCOA2	NM_001321712.1	chr8	70109761	70403255	13
NCOA2	NM_001321713.1	chr8	70109761	70403255	13
NCOA2	NM_001321707.1	chr8	70109761	70403392	13
NCOA2	NM_006540.3	chr8	70109761	70403840	13
NCOA2	NM_001321711.1	chr8	70109761	70403840	13
NCOA2	NM_001321703.1	chr8	70109761	70404238	13
RAD54B	NM_001205263.1	chr8	94371959	94436952	14
RAD54B	NM_012415.3	chr8	94371959	94475115	14
FSBP	NM_001256141.1	chr8	94427711	94436952	14
RAD54B	NM_001205262.2	chr8	94427711	94475115	14
VIRMA	NM_015496.4	chr8	94487776	94553518	14
VIRMA	NM_183009.2	chr8	94510977	94553518	14
LOC100288748	NR_034034.1	chr8	94637284	94639467	14
ESRP1	NM_001122825.1	chr8	94641135	94707466	14
ESRP1	NM_001122826.1	chr8	94641135	94707466	14
ESRP1	NM_001122827.1	chr8	94641135	94707466	14
ESRP1	NM_001034915.2	chr8	94641135	94707466	14
ESRP1	NM_017697.3	chr8	94641135	94707466	14
DPY19L4	NM_181787.2	chr8	94719874	94793848	14
INTS8	NR_073444.1	chr8	94823289	94880493	14
INTS8	NR_073445.1	chr8	94823289	94880493	14
INTS8	NM_017864.3	chr8	94823289	94880493	14
CCNE2	NM_057749.2	chr8	94880223	94895254	14
NDUFAF6	NR_148903.1	chr8	94895767	94989655	14
NDUFAF6	NR_148904.1	chr8	94895767	94989655	14
NDUFAF6	NR_148905.1	chr8	94895767	94989655	14
NDUFAF6	NR_148906.1	chr8	94895767	94989655	14
NDUFAF6	NM_001354514.1	chr8	94895767	95058716	14
NDUFAF6	NM_001354515.1	chr8	94895767	95058716	14
NDUFAF6	NM_001354516.1	chr8	94895767	95058716	14
NDUFAF6	NM_001354522.1	chr8	94895767	95058716	14
NDUFAF6	NM_001354524.1	chr8	94895767	95058716	14
NDUFAF6	NM_001354525.1	chr8	94895767	95058716	14
NDUFAF6	NM_001354534.1	chr8	94895767	95076813	14
TP53INP1	NM_033285.3	chr8	94925971	94949387	14
TP53INP1	NM_001135733.1	chr8	94925971	94949387	14
NDUFAF6	NR_148907.1	chr8	94949579	94989655	14
NDUFAF6	NR_148908.1	chr8	94949579	94989655	14
NDUFAF6	NR_148909.1	chr8	94949579	94989655	14
NDUFAF6	NM_001354517.1	chr8	95024974	95058716	14
NDUFAF6	NM_001354518.1	chr8	95024974	95058716	14
NDUFAF6	NM_001354519.1	chr8	95024974	95058716	14
NDUFAF6	NM_001354521.1	chr8	95024974	95058716	14
NDUFAF6	NM_001354527.1	chr8	95024974	95058716	14
NDUFAF6	NM_001354528.1	chr8	95024974	95058716	14
NDUFAF6	NM_001354530.1	chr8	95024974	95058716	14
NDUFAF6	NM_001354529.1	chr8	95024974	95058716	14
NDUFAF6	NM_001354531.1	chr8	95024974	95058716	14
NDUFAF6	NM_001354532.1	chr8	95024974	95058716	14
NDUFAF6	NM_001354533.1	chr8	95024974	95058716	14
NDUFAF6	NM_001330582.1	chr8	95024974	95058716	14
NDUFAF6	NR_148910.1	chr8	95024974	95058716	14
NDUFAF6	NR_148911.1	chr8	95024974	95058716	14
NDUFAF6	NR_148912.1	chr8	95024974	95058716	14
NDUFAF6	NR_148915.1	chr8	95024974	95076813	14
NDUFAF6	NR_148913.1	chr8	95024974	95118496	14
NDUFAF6	NR_148914.1	chr8	95024974	95118496	14
NDUFAF6	NM_152416.3	chr8	95024985	95058716	14
PLEKHF2	NM_024613.3	chr8	95133720	95156685	14
LINC01298	NR_046232.1	chr8	95207006	95216374	14
C8orf37	NM_177965.3	chr8	95244912	95269234	14
C8orf37-AS1	NR_038201.1	chr8	95268835	95810143	14
[truncated: 1,735 more rows]
