# Supplementary material for: KAT6A amplifications are associated with shorter progression-free survival and overall survival in patients with endometrial serous carcinoma
Source: PLoS One. 2020 Sep 2;15(9):e0238477. doi: 10.1371/journal.pone.0238477 (PMC7467277; doi:10.1371/journal.pone.0238477)
Supplement: S3 Table — (XLSX) [file pone.0238477.s003.xlsx]

## Sheet: S3 Table
Supplementary Table 3
Gene Symbol	Name	Genome Location	Tier	Chr Band
RBM15	RNA binding motif protein 15	1:110339407-110345610	1	1p13
MTOR	mechanistic target of rapamycin	1:11107485-11259409	1	1p36
TRIM33	tripartite motif-containing 33 (PTC7,TIF1G)	1:114397648-114511076	1	1p13
NRAS	neuroblastoma RAS viral (v-ras) oncogene homolog	1:114708535-114716160	1	1p13.2
ATP1A1	ATPase, Na+/K+ transporting, alpha 1 polypeptide	1:116373512-116404444	1	1p21
FAM46C	family with sequence similarity 46, member C	1:117622869-117624044	1	1p12
NOTCH2	Notch homolog 2	1:119915306-120069406	1	1p13-p11
BCL9	B-cell CLL/lymphoma 9	1:147611837-147624864	1	1q21
PDE4DIP	phosphodiesterase 4D interacting protein (myomegalin)	1:148889754-149031985	1	1q12
ARNT	aryl hydrocarbon receptor nuclear translocator	1:150812021-150876567	1	1q21
MLLT11	myeloid/lymphoid or mixed-lineage leukemia (trithorax homolog, Drosophila); translocated to, 11	1:151039702-151040970	1	1q21
TPM3	tropomyosin 3	1:154157639-154183119	1	1q22-q23
MUC1	mucin 1, transmembrane	1:155186135-155192843	1	1q21
LMNA	lamin A/C	1:156114919-156139106	1	1q22
PRCC	papillary renal cell carcinoma (translocation-associated)	1:156767772-156800460	1	1q21.1
NTRK1	neurotrophic tyrosine kinase, receptor, type 1	1:156860935-156881642	1	1q21-q22
FCRL4	Fc receptor-like 4	1:157575524-157597944	1	1q21
SPEN	spen family transcriptional repressor	1:15848068-15939427	1	1p36
SDHC	succinate dehydrogenase complex, subunit C, integral membrane protein, 15kDa	1:161314406-161362433	1	1q21
FCGR2B	Fc fragment of IgG, low affinity IIb, receptor for (CD32)	1:161663242-161677553	1	1q23
DDR2	discoidin domain receptor 2	1:162719064-162780246	1	1q12-q23
PBX1	pre-B-cell leukemia transcription factor 1	1:164559824-164846677	1	1q23
SDHB	succinate dehydrogenase complex, subunit B, iron sulfur (Ip)	1:17018881-17054019	1	1p36.1-p35
PRRX1	paired related homeobox 1	1:170664220-170730332	1	1q24
ABL2	c-abl oncogene 2, non-receptor tyrosine kinase	1:179107718-179143044	1	1q24-q25
TPR	translocated promoter region	1:186313971-186375028	1	1q25
PAX7	paired box gene 7	1:18631604-18736039	1	1p36.2-p36.12
CDC73	cell division cycle 73	1:193122201-193250712	1	1q21-q31
PTPRC	protein tyrosine phosphatase, receptor type, C	1:198639275-198756181	1	1q31-q32
MDM4	Mdm4 p53 binding protein homolog	1:204525519-204549682	1	1q32
ELK4	ELK4, ETS-domain protein (SRF accessory protein 1)	1:205616546-205623882	1	1q32
SLC45A3	solute carrier family 45, member 3	1:205659234-205664656	1	1q32
H3F3A	H3 histone, family 3A	1:226064352-226071479	1	1q42.12
FH	fumarate hydratase	1:241497828-241519722	1	1q42.1
TNFRSF14	tumor necrosis factor receptor superfamily, member 14 (herpesvirus entry mediator)	1:2556665-2563273	1	1p36.32
ARID1A	AT rich interactive domain 1A (SWI-like)	1:26696404-26780756	1	1p35.3
PRDM16	PR domain containing 16	1:3069260-3433811	1	1p36.23-p33
LCK	lymphocyte-specific protein tyrosine kinase	1:32274330-32285716	1	1p35-p34.3
SFPQ	splicing factor proline/glutamine rich(polypyrimidine tract binding protein associated)	1:35184456-35193049	1	1p34.3
CSF3R	colony stimulating factor 3 receptor (granulocyte)	1:36466357-36479496	1	1p35-p34.4
MYCL	v-myc avian myelocytomatosis viral oncogene lung carcinoma derived homolog	1:39900814-39901434	1	1p34.2
MPL	myeloproliferative leukaemia virus oncogene, thrombopoietin receptor	1:43337849-43352772	1	1p34
MUTYH	mutY homolog (E. coli)	1:45329306-45340254	1	1p34.3-1p32.1
TAL1	T-cell acute lymphocytic leukemia 1 (SCL)	1:47219720-47225888	1	1p32
STIL	SCL/TAL1 interrupting locus	1:47251136-47310319	1	1p32
CDKN2C	cyclin-dependent kinase inhibitor 2C (p18, inhibits CDK4)	1:50970369-50974270	1	1p32
EPS15	epidermal growth factor receptor pathway substrate 15 (AF1p)	1:51356700-51519231	1	1p32
JUN	jun oncogene	1:58782075-58783070	1	1p32-p31
RPL22	ribosomal protein L22 (EAP)	1:6186672-6199573	1	1p36.31
JAK1	Janus kinase 1	1:64834562-64886264	1	1p32.3-p31.3
CAMTA1	calmodulin binding transcription activator 1	1:6785531-7766491	1	1p36.31-p36.23
FUBP1	far upstream element (FUSE) binding protein 1	1:77949146-77979004	1	1p13.1
BCL10	B-cell CLL/lymphoma 10	1:85267627-85276352	1	1p22
RPL5	ribososomal protein L5	1:92832115-92841865	1	1p22.1
TLX1	T-cell leukemia, homeobox 1 (HOX11)	10:101131543-101136914	1	10q24
NFKB2	nuclear factor of kappa light polypeptide gene enhancer in B-cells 2 (p49/p100)	10:102395960-102402376	1	10q24
SUFU	suppressor of fused homolog (Drosophila)	10:102504153-102630155	1	10q24.32
NT5C2	5'-nucleotidase, cytosolic II	10:103089672-103174958	1	10q24.32
TCF7L2	transcription factor 7-like 2	10:112950757-113165972	1	10q25.3
FGFR2	fibroblast growth factor receptor 2	10:121479857-121593817	1	10q26
MLLT10	myeloid/lymphoid or mixed-lineage leukemia (trithorax homolog, Drosophila); translocated to, 10 (AF10)	10:21534646-21740235	1	10p12
ABI1	abl-interactor 1	10:26748570-26860863	1	10p11.2
KIF5B	kinesin family member 5B	10:32009010-32055973	1	10p11.22
KLF6	Kruppel-like factor 6	10:3779539-3785014	1	10p15
RET	ret proto-oncogene	10:43077259-43128269	1	10q11.2
NCOA4	nuclear receptor coactivator 4 - PTC3 (ELE1)	10:51579142-51586417	1	10q11.2
CCDC6	coiled-coil domain containing 6	10:59792917-59906424	1	10q21
TET1	tet methylcytosine dioxygenase 1	10:68572340-68691815	1	10q21
PRF1	perforin 1 (pore forming protein)	10:70598053-70600902	1	10q22
KAT6B	K(lysine) acetyltransferase 6B	10:74842858-75031046	1	10q22.2
NUTM2B	NUT family member 2B	10:79703610-79712485	1	10q22.3
GATA3	GATA binding protein 3	10:8055656-8074023	1	10p15
BMPR1A	bone morphogenetic protein receptor, type IA	10:86876019-86923719	1	10q22.3
NUTM2A	NUT family member 2A	10:87358266-87367372	1	10q23.2
PTEN	phosphatase and tensin homolog gene	10:87864470-87965472	1	10q23.3
FAS	Fas cell surface death receptor	10:88990877-89014450	1	10q24.1
BIRC3	baculoviral IAP repeat-containing 3	11:102324510-102337102	1	11q22
ATM	ataxia telangiectasia mutated	11:108227625-108365508	1	11q22.3
DDX10	DEAD (Asp-Glu-Ala-Asp) box polypeptide 10	11:108665154-108940423	1	11q22-q23
POU2AF1	POU domain, class 2, associating factor 1 (OBF1)	11:111354261-111379177	1	11q23.1
SDHD	succinate dehydrogenase complex, subunit D, integral membrane protein	11:112086908-112094970	1	11q23
ZBTB16	zinc finger and BTB domain containing 16	11:114063302-114250556	1	11q23.1
PAFAH1B2	platelet-activating factor acetylhydrolase, isoform Ib, beta subunit 30kDa	11:117152449-117167700	1	11q23
KMT2A	lysine (K)-specific methyltransferase 2A	11:118436513-118522172	1	11q23
DDX6	DEAD (Asp-Glu-Ala-Asp) box polypeptide 6	11:118754712-118786218	1	11q23.3
BCL9L	B-cell CLL/lymphoma 9-like	11:118898415-118909939	1	11q23.3
CBL	Cas-Br-M (murine) ecotropic retroviral transforming	11:119206418-119299781	1	11q23.3
ARHGEF12	RHO guanine nucleotide exchange factor (GEF) 12 (LARG)	11:120337244-120485077	1	11q23.3
FLI1	Friend leukemia virus integration 1	11:128694259-128810988	1	11q24
KCNJ5	potassium inwardly-rectifying channel; subfamily J; member 5	11:128911274-128916731	1	11q24
MYOD1	myogenic differentiation 1	11:17719783-17721508	1	11p15.4
FANCF	Fanconi anemia, complementation group F	11:22624686-22625810	1	11p15
CARS	cysteinyl-tRNA synthetase	11:3001114-3057367	1	11p15.5
WT1	Wilms tumour 1 gene	11:32389058-32435141	1	11p13
LMO2	LIM domain only 2 (rhombotin-like 1) (RBTN2)	11:33859356-33869386	1	11p13
NUP98	nucleoporin 98kDa	11:3676159-3782117	1	11p15
EXT2	multiple exostoses type 2 gene	11:44107713-44244287	1	11p12-p11
CREB3L1	cAMP responsive element binding protein 3-like 1	11:46278112-46320746	1	11p11.2
DDB2	damage-specific DNA binding protein 2	11:47215137-47238849	1	11p12
HRAS	v-Ha-ras Harvey rat sarcoma viral oncogene homolog	11:532636-534322	1	11p15.5
SDHAF2	succinate dehydrogenase complex assembly factor 2	11:61430147-61446071	1	11q12.2
MEN1	multiple endocrine neoplasia type 1 gene	11:64804334-64810109	1	11q13
CCND1	cyclin D1	11:69641314-69651282	1	11q13
NUMA1	nuclear mitotic apparatus protein 1	11:72003527-72035943	1	11q13
LMO1	LIM domain only 1 (rhombotin 1) (RBTN1)	11:8224616-8268634	1	11p15
PICALM	phosphatidylinositol binding clathrin assembly protein (CALM)	11:85959046-86068780	1	11q14
MAML2	mastermind-like 2 (Drosophila)	11:95978948-96341895	1	11q22-q23
ERC1	ELKS/RAB6-interacting/CAST family member 1	12:1027904-1490230	1	12p13.3
SH2B3	SH2B adaptor protein 3	12:111418146-111448302	1	12q24.12
PTPN11	protein tyrosine phosphatase, non-receptor type 11	12:112419112-112504764	1	12q24.1
TBX3	T-box 3	12:114671841-114683200	1	12q24.21
ETV6	ets variant gene 6 (TEL oncogene)	12:11650128-11891046	1	12p13
HNF1A	HNF1 homeobox A	12:120978769-121001192	1	12q24.2
BCL7A	B-cell CLL/lymphoma 7A	12:122022092-122059163	1	12q24.1
CLIP1	CAP-GLY domain containing linker protein 1	12:122272875-122380452	1	12q24.3
NCOR2	nuclear receptor corepressor 2	12:124325402-124495251	1	12q24
CDKN1B	cyclin-dependent kinase inhibitor 1B (p27, Kip1)	12:12717840-12718946	1	12p13.1-p12
POLE	polymerase (DNA directed), epsilon, catalytic subunit	12:132624697-132687315	1	12q24.3
ETNK1	ethanolamine kinase 1	12:22625164-22684954	1	12p12.1
KRAS	v-Ki-ras2 Kirsten rat sarcoma 2 viral oncogene homolog	12:25209795-25245384	1	12p12.1
PPFIBP1	PTPRF interacting protein, binding protein 1 (liprin beta 1)	12:27633397-27692882	1	12p12.1
KDM5A	lysine (K)-specific demethylase 5A, JARID1A	12:285456-389091	1	12p11
CCND2	cyclin D2	12:4274041-4300009	1	12p13
ARID2	AT rich interactive domain 2	12:45729837-45905078	1	12q12
COL2A1	collagen, type II, alpha 1	12:47973407-48004321	1	12q13.11
KMT2D	lysine (K)-specific methyltransferase 2D	12:49021780-49055324	1	12q13.12
SMARCD1	SWI/SNF related, matrix associated, actin dependent regulator of chromatin, subfamily d, member 1	12:50085487-50099000	1	12q13-q14
ATF1	activating transcription factor 1	12:50780147-50819780	1	12q13
HOXC13	homeo box C13	12:53938908-53945257	1	12q13.3
HOXC11	homeo box C11	12:53973243-53975414	1	12q13.3
ERBB3	erb-b2 receptor tyrosine kinase 3	12:56080301-56102055	1	12q13
NAB2	NGFI-A binding protein 2	12:57089272-57094721	1	12q13.3
STAT6	signal transducer and activator of transcription 6, interleukin-4 induced	12:57096572-57108278	1	12q13
DDIT3	DNA-damage-inducible transcript 3	12:57516809-57517406	1	12q13.1-q13.2
CDK4	cyclin-dependent kinase 4	12:57748525-57751717	1	12q14
LRIG3	leucine-rich repeats and immunoglobulin-like domains 3	12:58872572-58920235	1	12q14.1
WIF1	WNT inhibitory factor 1	12:65051349-65121191	1	12q14.3
CHD4	chromodomain helicase DNA binding protein 4	12:6570676-6606373	1	12p13
HMGA2	high mobility group AT-hook 2 (HMGIC)	12:65825271-65963292	1	12q15
ZNF384	zinc finger protein 384 (CIZ/NMP4)	12:6667714-6679520	1	12p13
MDM2	Mdm2 p53 binding protein homolog	12:68808478-68839849	1	12q15
PTPRB	protein tyrosine phosphatase, receptor type, B	12:70521489-70609814	1	12q15-q21
BTG1	B-cell translocation gene 1, anti-proliferative	12:92144080-92145535	1	12q22
ERCC5	excision repair cross-complementing rodent repair deficiency, complementation group 5 (xeroderma pigmentosum, complementation group G (Cockayne syndrome))	13:102846267-102875903	1	13q33
ZNF198	zinc finger protein 198	13:19993073-20086014	1	13q11-q12
LATS2	large tumor suppressor kinase 2	13:20974870-21046026	1	13q12.11
CDX2	caudal type homeo box transcription factor 2	13:27963115-27969006	1	13q12.3
FLT3	fms-related tyrosine kinase 3	13:28004052-28100510	1	13q12
BRCA2	familial breast/ovarian cancer gene 2	13:32316461-32398770	1	13q12
FOXO1	forkhead box O1	13:40555680-40666212	1	13q14.1
RB1	retinoblastoma gene	13:48303913-48480071	1	13q14
IGH	immunoglobulin heavy locus	14:-	1	14q32.33
TRA	T cell receptor alpha locus	14:-	1	14q11.2
TRD	T cell receptor delta locus	14:-	1	14q11.2
HSP90AA1	heat shock protein 90kDa alpha (cytosolic), class A member 1	14:102081712-102139404	1	14q32.33
AKT1	v-akt murine thymoma viral oncogene homolog 1	14:104770341-104792643	1	14q32.32
CCNB1IP1	cyclin B1 interacting protein 1, E3 ubiquitin protein ligase	14:20311550-20316523	1	14q11.2
NKX2-1	NK2 homeobox 1	14:36517278-36519357	1	14q13
FOXA1	forkhead box A1	14:37591365-37594972	1	14q12-q13
NIN	ninein (GSK3B interacting protein)	14:50725872-50822056	1	14q24
KTN1	kinectin 1 (kinesin receptor)	14:55612050-55680691	1	14q22.1
SIX1	SIX homeobox 1	14:60646283-60649189	1	14q23.1
HIF1A	hypoxia inducible factor 1 alpha subunit	14:61695805-61747085	1	14q23.2
MAX	Myc associated factor X	14:65076476-65102339	1	14q23
GPHN	gephyrin (GPH)	14:66508529-67180938	1	14q24
RAD51B	RAD51 paralog B	14:67823544-68594603	1	14q23-q24.2
TSHR	thyroid stimulating hormone receptor	14:80955681-81144353	1	14q31
TRIP11	thyroid hormone receptor interactor 11	14:91969673-92039685	1	14q31-q32
GOLGA5	golgi autoantigen, golgin subfamily a, 5 (PTC5)	14:92797439-92839447	1	14q
DICER1	dicer 1, ribonuclease type III	14:95090498-95133458	1	14q32.13
TCL1A	T-cell leukemia/lymphoma 1A	14:95711755-95714066	1	14q32.1
BCL11B	B-cell CLL/lymphoma 11B (CTIP2)	14:99174151-99271218	1	14q32.1
NUTM1	NUT midline carcinoma, family member 1	15:34346021-34357492	1	15q14
BUB1B	BUB1 budding uninhibited by benzimidazoles 1 homolog beta (yeast)	15:40161221-40220759	1	15q15
CASC5	cancer susceptibility candidate 5	15:40602933-40654977	1	15q14
B2M	beta-2-microglobulin	15:44711547-44716342	1	15q21.1
USP8	ubiquitin specific peptidase 8	15:50439074-50499088	1	15q21.1
MYO5A	myosin VA (heavy chain 12, myoxin)	15:52313696-52528806	1	15q21
TCF12	transcription factor 12 (HTF4, helix-loop-helix transcription factors 4)	15:56919914-57288514	1	15q21
MAP2K1	mitogen-activated protein kinase kinase 1	15:66387348-66490615	1	15q22.1-q22.33
SMAD3	SMAD family member 3	15:67066155-67190536	1	15q21-q22
PML	promyelocytic leukemia	15:73994813-74045008	1	15q22
NTRK3	neurotrophic tyrosine kinase, receptor, type 3	15:87876935-88256153	1	15q25
IDH2	isocitrate dehydrogenase 2 (NADP+), mitochondrial	15:90084266-90102390	1	15q26.1
CRTC3	CREB regulated transcription coactivator 3	15:90530072-90642140	1	15q26.1
BLM	Bloom Syndrome	15:90747393-90815279	1	15q26.1
FES	FES proto-oncogene, tyrosine kinase	15:90885046-90895558	1	15q26.1
CIITA	class II, major histocompatibility complex, transactivator	16:10877332-10923304	1	16p13
SOCS1	suppressor of cytokine signaling 1	16:11254843-11255478	1	16p13.13
RMI2	RecQ mediated genome instability 2	16:11345472-11350790	1	16p13.13
TNFRSF17	tumor necrosis factor receptor superfamily, member 17	16:11965325-11967847	1	16p13.1
ERCC4	excision repair cross-complementing rodent repair deficiency, complementation group 4	16:13920166-13948347	1	16p13.3-p13.13
MYH11	myosin, heavy polypeptide 11, smooth muscle	16:15708811-15838252	1	16p13.13-p13.12
TSC2	tuberous sclerosis 2 gene	16:2048616-2088610	1	16p13.3
TRAF7	tumour necrosis factor receptor-associated factor 7	16:2163921-2176574	1	16p13.3
PALB2	partner and localizer of BRCA2	16:23603459-23641157	1	16p12.1
IL21R	interleukin 21 receptor	16:27430073-27449284	1	16p11
AXIN1	axin 1	16:288122-347025	1	16p13.3
FUS	fusion, derived from t(12;16) malignant liposarcoma	16:31180215-31191438	1	16p11.2
CREBBP	CREB binding protein (CBP)	16:3727718-3879916	1	16p13.3
CYLD	familial cylindromatosis gene	16:50749699-50796508	1	16q12-q13
HERPUD1	homocysteine-inducible, endoplasmic reticulum stress-inducible, ubiquitin-like domain member 1	16:56932245-56943290	1	16q12.2-q13
CDH11	cadherin 11, type 2, OB-cadherin (osteoblast)	16:64947603-65004869	1	16q22.1
CBFB	core-binding factor, beta subunit	16:67029409-67098733	1	16q22
CTCF	CCCTC-binding factor	16:67610833-67637872	1	16q22.1
CDH1	cadherin 1, type 1, E-cadherin (epithelial) (ECAD)	16:68737416-68833499	1	16q22.1
ZFHX3	zinc finger homeobox 3	16:72787164-72960145	1	16q22.3
MAF	v-maf musculoaponeurotic fibrosarcoma oncogene homolog	16:79594460-79599902	1	16q22-q23
CBFA2T3	core-binding factor, runt domain, alpha subunit 2; translocated to, 3 (MTG-16)	16:88876976-88976807	1	16q24
FANCA	Fanconi anemia, complementation group A	16:89738601-89816615	1	16q24.3
GRIN2A	glutamate receptor, ionotropic, N-methyl D-aspartate 2A	16:9763149-10180411	1	16p13.2
MAP2K4	mitogen-activated protein kinase kinase 4	17:12020887-12141260	1	17p11.2
YWHAE	tyrosine 3-monooxygenase/tryptophan 5-monooxygenase activation protein, epsilon polypeptide (14-3-3 epsilon)	17:1345447-1400110	1	17p13.3
NCOR1	nuclear receptor corepressor 1	17:16032296-16194569	1	17p11.2
FLCN	folliculin	17:17213655-17228137	1	17p11.2
NF1	neurofibromatosis type 1 gene	17:31095310-31374155	1	17q12
SUZ12	suppressor of zeste 12 homolog (Drosophila)	17:31937247-31999003	1	17q11.2
TAF15	TAF15 RNA polymerase II, TATA box binding protein (TBP)-associated factor, 68kDa	17:35809571-35846946	1	17q11.1-q11.2
MLLT6	myeloid/lymphoid or mixed-lineage leukemia (trithorax homolog, Drosophila); translocated to, 6 (AF17)	17:36861887-36881852	1	17q21
LASP1	LIM and SH3 protein 1	17:38870190-38918778	1	17q11-q21.3
CDK12	cyclin-dependent kinase 12	17:39462072-39531316	1	17q12
ERBB2	v-erb-b2 erythroblastic leukemia viral oncogene homolog 2, neuro/glioblastoma derived oncogene homolog (avian)	17:39700239-39728044	1	17q21.1
RARA	retinoic acid receptor, alpha	17:40331219-40356226	1	17q12
SMARCE1	SWI/SNF related, matrix associated, actin dependent regulator of chromatin, subfamily e, member 1	17:40628785-40645626	1	17q21.2
STAT5B	signal transducer and activator of transcription 5B	17:42201738-42232127	1	17q11.2
STAT3	signal transducer and activator of transcription 3 (acute-phase response factor)	17:42315745-42348516	1	17q21.31
BRCA1	familial breast/ovarian cancer gene 1	17:43045678-43124096	1	17q21
ETV4	ets variant gene 4 (E1A enhancer binding protein, E1AF)	17:43528519-43545617	1	17q21
SPOP	speckle type POZ protein	17:49600378-49622810	1	17q21.33
COL1A1	collagen, type I, alpha 1	17:50185502-50201513	1	17q21.31-q22
USP6	ubiquitin specific peptidase 6 (Tre-2 oncogene)	17:5130368-5148597	1	17p13
RABEP1	rabaptin, RAB GTPase binding effector protein 1	17:5282488-5383224	1	17p13.2
HLF	hepatic leukemia factor	17:55265486-55320880	1	17q22
MSI2	musashi homolog 2 (Drosophila)	17:57257049-57631832	1	17q23.2
RNF43	ring finger protein 43	17:58354943-58415577	1	17q23.2
CLTC	clathrin, heavy polypeptide (Hc)	17:59620133-59693853	1	17q11-qter
PPM1D	protein phosphatase, Mg2+/Mn2+ dependent 1D	17:60600415-60663552	1	17q23.3
BRIP1	BRCA1 interacting protein C-terminal helicase 1	17:61683296-61861539	1	17q22
CD79B	CD79b molecule, immunoglobulin-associated beta	17:63929226-63932261	1	17q23
DDX5	DEAD (Asp-Glu-Ala-Asp) box polypeptide 5	17:64499923-64506119	1	17q21
AXIN2	axin 2	17:65529976-65558620	1	17q24.1
PRKAR1A	protein kinase, cAMP-dependent, regulatory, type I, alpha (tissue specific extinguisher 1)	17:68515400-68530449	1	17q23-q24
H3F3B	H3 histone, family 3B (H3.3B)	17:75778595-75779174	1	17q25.1
TP53	tumor protein p53	17:7669609-7676594	1	17p13
SRSF2	serine/arginine-rich splicing factor 2	17:76736161-76737160	1	17q25
CANT1	calcium activated nucleotidase 1	17:78993550-78997622	1	17q25
RNF213	ring finger protein 213	17:80340149-80393498	1	17q25.3
PER1	period homolog 1 (Drosophila)	17:8141068-8150706	1	17p13.1-17p12
ASPSCR1	alveolar soft part sarcoma chromosome region, candidate 1	17:81977648-82017323	1	17q25
GAS7	growth arrest-specific 7	17:9917228-10198390	1	17p
ZNF521	zinc finger protein 521	18:25062712-25350946	1	18q11.2
SS18	synovial sarcoma translocation, chromosome 18	18:26018354-26090569	1	18q11.2
SETBP1	SET binding protein 1	18:44701347-45063698	1	18q21.1
SMAD2	SMAD family member 2	18:47841827-47896756	1	18q21
SMAD4	SMAD family member 4	18:51047047-51078467	1	18q21.1
MALT1	mucosa associated lymphoid tissue lymphoma translocation gene 1	18:58671645-58747843	1	18q21
BCL2	B-cell CLL/lymphoma 2	18:63128625-63318666	1	18q21.3
KDSR	3-ketodihydrosphingosine reductase	18:63331782-63367118	1	18q21.3
KEAP1	kelch like ECH associated protein 1	19:10486652-10500033	1	19p13.2
DNM2	dynamin 2	19:10718243-10831047	1	19p13.2
SMARCA4	SWI/SNF related, matrix associated, actin dependent regulator of chromatin, subfamily a, member 4	19:10984152-11061816	1	19p13.2
STK11	serine/threonine kinase 11 gene (LKB1)	19:1206914-1226647	1	19p13.3
CALR	calreticulin	19:12938680-12943913	1	19p13.3-p13.2
LYL1	lymphoblastic leukemia derived sequence 1	19:13099319-13101171	1	19p13.2-p13.1
PRKACA	protein kinase cAMP-activated catalytic subunit alpha	19:14093112-14117547	1	19p13.1
DNAJB1	DnaJ heat shock protein family (Hsp40) member B1	19:14515940-14518349	1	19p13.2
BRD4	bromodomain containing 4	19:15249280-15273099	1	19p13.1
TPM4	tropomyosin 4	19:16076567-16101347	1	19p13.1
TCF3	transcription factor 3 (E2A immunoglobulin enhancer binding factors E12/E47)	19:1611707-1650248	1	19p13.3
JAK3	Janus kinase 3	19:17826743-17844417	1	19p13.1
ELL	ELL gene (11-19 lysine-rich leukemia gene)	19:18444752-18522055	1	19p13.1
CRTC1	CREB regulated transcription coactivator 1	19:18683703-18777382	1	19p13.11
CCNE1	cyclin E1	19:29812556-29823777	1	19q12
GNA11	guanine nucleotide binding protein (G protein), alpha 11 (Gq class)	19:3094652-3121179	1	19p13.3
CEBPA	CCAAT/enhancer binding protein (C/EBP), alpha	19:33301338-33302414	1	19q13.1
AKT2	v-akt murine thymoma viral oncogene homolog 2	19:40233872-40265267	1	19q13.1-q13.2
MAP2K2	mitogen-activated protein kinase kinase 2	19:4090598-4123875	1	19p13.3
CD79A	CD79a molecule, immunoglobulin-associated alpha	19:41877305-41880980	1	19q13.2
CIC	capicua homolog	19:42284705-42295191	1	19q13.2
SH3GL1	SH3-domain GRB2-like 1 (EEN)	19:4361600-4400368	1	19p13.3
BCL3	B-cell CLL/lymphoma 3	19:44748791-44759615	1	19q13
CBLC	Cas-Br-M (murine) ecotropic retroviral transforming sequence c	19:44777932-44800443	1	19q13.2
ERCC2	excision repair cross-complementing rodent repair deficiency, complementation group 2 (xeroderma pigmentosum D)	19:45351629-45370237	1	19q13.2-q13.3
BAX	BCL2 associated X, apoptosis regulator	19:48954929-48961097	1	19q13.33
POLD1	DNA polymerase delta 1, catalytic subunit	19:50398852-50417947	1	19q13.3
KLK2	kallikrein-related peptidase 2	19:50873474-50878559	1	19q13.41
PPP2R1A	protein phosphatase 2, regulatory subunit A, alpha	19:52190097-52225981	1	19q13.41
ZNF331	zinc finger protein 331	19:53569378-53577953	1	19q13.3-q13.4
CNOT3	CCR4-NOT transcription complex subunit 3	19:54142979-54155407	1	19q13.4
MLLT1	myeloid/lymphoid or mixed-lineage leukemia (trithorax homolog, Drosophila); translocated to, 1 (ENL)	19:6213042-6279784	1	19p13.3
FSTL3	follistatin-like 3 (secreted glycoprotein)	19:676425-681709	1	19p13
IGK	immunoglobulin kappa locus	2:-	1	2p12
RANBP2	RAN binding protein 2	2:108719607-108783901	1	2q12.3
PAX8	paired box gene 8	2:113218533-113278394	1	2q12-q14
ERCC3	excision repair cross-complementing rodent repair deficiency, complementation group 3 (xeroderma pigmentosum group B complementing)	2:127257596-127294081	1	2q21
CXCR4	C-X-C motif chemokine receptor 4	2:136114869-136115939	1	2q21
LRP1B	LDL receptor related protein 1B	2:140233186-142130729	1	2q21.2
ACVR2A	activin A receptor type 2A	2:147845153-147927274	1	2q22.3-q23.1
ACVR1	activin A receptor, type I	2:157737531-157799493	1	2q23-q24
MYCN	v-myc myelocytomatosis viral related oncogene, neuroblastoma derived (avian)	2:15942065-15946097	1	2p24.1
HOXD13	homeo box D13	2:176092916-176094731	1	2q31-q32
HOXD11	homeo box D11	2:176107357-176109143	1	2q31-q32
NFE2L2	nuclear factor (erythroid-derived 2)-like 2 (NRF2)	2:177230785-177264576	1	2q31
SF3B1	splicing factor 3b, subunit 1, 155kDa	2:197392303-197434999	1	2q33.1
CASP8	caspase 8, apoptosis-related cysteine peptidase	2:201266487-201286594	1	2q33-q34
CREB1	cAMP responsive element binding protein 1	2:207555637-207597059	1	2q34
IDH1	isocitrate dehydrogenase 1 (NADP+), soluble	2:208237079-208251551	1	2q33.3
ERBB4	erb-b2 receptor tyrosine kinase 4	2:211383615-212538530	1	2q33.3-q34
BARD1	BRCA1 associated RING domain 1	2:214728676-214809569	1	2q35
ATIC	5-aminoimidazole-4-carboxamide ribonucleotide formyltransferase/IMP cyclohydrolase	2:215312144-215349656	1	2q35
FEV	FEV protein - (HSRNAFEV)	2:218981667-218985075	1	2q36
PAX3	paired box gene 3	2:222201174-222298615	1	2q35
ACSL3	acyl-CoA synthetase long-chain family member 3	2:222908773-222941654	1	2q36
ACKR3	atypical chemokine receptor 3	2:236580466-236581554	1	2q37.3
C2orf44	chromosome 2 open reading frame 44	2:24030933-24039494	1	2p23.3
NCOA1	nuclear receptor coactivator 1	2:24658678-24768391	1	2p23
DNMT3A	DNA (cytosine-5-)-methyltransferase 3 alpha	2:25234279-25313984	1	2p23
ALK	anaplastic lymphoma kinase (Ki-1)	2:29193224-29920659	1	2p23
STRN	striatin, calmodulin binding protein	2:36849456-36966463	1	2p22.2
EML4	echinoderm microtubule associated protein like 4	2:42169613-42330208	1	2p21
EPAS1	endothelial PAS domain protein 1	2:46297912-46384660	1	2p21-p16
MSH2	mutS homolog 2 (E. coli)	2:47403192-47482949	1	2p22-p21
MSH6	mutS homolog 6 (E. coli)	2:47783234-47806860	1	2p16
FBXO11	F-box protein 11	2:47808118-47839749	1	2p16.3
BCL11A	B-cell CLL/lymphoma 11A	2:60460404-60553270	1	2p13
REL	v-rel reticuloendotheliosis viral oncogene homolog (avian)	2:60881841-60922535	1	2p13-p12
XPO1	exportin 1 (CRM1 homolog, yeast)	2:61478820-61533897	1	2p15
DCTN1	dynactin 1	2:74361499-74380037	1	2p13
TMEM127	transmembrane protein 127	2:96253808-96265381	1	2q11.2
AFF3	AF4/FMR2 family, member 3	2:99551474-100104454	1	2q11.2-q12
ASXL1	additional sex combs like 1	20:32358776-32437338	1	20q11.1
SRC	SRC proto-oncogene, non-receptor tyrosine kinase	20:37384154-37403379	1	20q11.23
MAFB	v-maf musculoaponeurotic fibrosarcoma oncogene homolog B (avian)	20:40687879-40688850	1	20q11.2-q13.1
TOP1	topoisomerase (DNA) I	20:41029068-41123297	1	20q12-q13.1
PLCG1	phospholipase C, gamma 1	20:41137642-41174509	1	20q12-q13.1
PTPRT	protein tyrosine phosphatase, receptor type T	20:42080879-43189733	1	20q12-q13
SDC4	syndecan 4	20:45327264-45348384	1	20q12
NFATC2	nuclear factor of activated T-cells, cytoplasmic, calcineurin-dependent 2	20:51391396-51542499	1	20q13.2
SALL4	spalt like transcription factor 4	20:51784265-51802408	1	20q13.2
GNAS	guanine nucleotide binding protein (G protein), alpha stimulating activity polypeptide 1	20:58891727-58910829	1	20q13.2
SS18L1	synovial sarcoma translocation gene on chromosome 18-like 1	20:62143822-62179209	1	20q13.3
PTK6	protein tyrosine kinase 6	20:63529536-63537314	1	20q13.3
OLIG2	oligodendrocyte lineage transcription factor 2 (BHLHB1)	21:33026863-33027834	1	21q22.11
RUNX1	runt-related transcription factor 1 (AML1)	21:34792135-35048899	1	21q22.3
ERG	v-ets erythroblastosis virus E26 oncogene like (avian)	21:38383403-38575700	1	21q22.3
TMPRSS2	transmembrane protease, serine 2	21:41466142-41498133	1	21q22.3
U2AF1	U2 small nuclear RNA auxiliary factor 1	21:43093102-43107494	1	21q22.3
IGL	immunoglobulin lambda locus	22:-	1	22q11.2
CLTCL1	clathrin, heavy polypeptide-like 1	22:19180219-19291641	1	22q11.21
LZTR1	leucine-zipper-like transcription regulator 1	22:20982372-20997348	1	22q11.21
MAPK1	mitogen-activated protein kinase 1	22:21769204-21867440	1	22q11.2
BCR	breakpoint cluster region	22:23180961-23315522	1	22q11.21
SMARCB1	SWI/SNF related, matrix associated, actin dependent regulator of chromatin, subfamily b, member 1	22:23787170-23834180	1	22q11
MN1	MN1 proto-oncogene, transcriptional regulator	22:27750915-27800543	1	22q12.1
CHEK2	CHK2 checkpoint homolog (S. pombe)	22:28687897-28734721	1	22q12.1
EWSR1	Ewing sarcoma breakpoint region 1 (EWS)	22:29268337-29300161	1	22q12
NF2	neurofibromatosis type 2 gene	22:29603999-29694802	1	22q12.2
ZNF278	zinc finger protein 278 (ZSG)	22:31326891-31345602	1	22q12-q14
MYH9	myosin, heavy polypeptide 9, non-muscle	22:36282668-36349236	1	22q13.1
APOBEC3B	apolipoprotein B mRNA editing enzyme catalytic subunit 3B	22:38982454-38992445	1	22q13.1
PDGFB	platelet-derived growth factor beta polypeptide (simian sarcoma viral (v-sis) oncogene homolog)	22:39225723-39243963	1	22q12.3-q13.1
MKL1	megakaryoblastic leukemia (translocation) 1	22:40411390-40463227	1	22q13
EP300	300 kd E1A-Binding protein gene	22:41093005-41178956	1	22q13
FANCD2	Fanconi anemia, complementation group D2	3:10028658-10098950	1	3p26
TFG	TRK-fused gene	3:100713687-100748532	1	3q11-q12
VHL	von Hippel-Lindau syndrome gene	3:10141848-10149965	1	3p25
CBLB	Cas-Br-M (murine) ecotropic retroviral transforming sequence b	3:105658970-105867577	1	3q13.11
POLQ	DNA polymerase theta	3:121432304-121546641	1	3q13.33
PPARG	peroxisome proliferative activated receptor, gamma	3:12351593-12434145	1	3p25
RAF1	v-raf-1 murine leukemia viral oncogene homolog 1	3:12584514-12618721	1	3p25
GATA2	GATA binding protein 2	3:128481019-128487031	1	3q21.3
RPN1	ribophorin I	3:128620411-128650800	1	3q21.3-q25.2
CNBP	CCHC-type zinc finger, nucleic acid binding protein	3:129170453-129171757	1	3q21
PIK3CB	phosphatidylinositol-4,5-bisphosphate 3-kinase catalytic subunit beta	3:138655389-138759343	1	3q22.3
FOXL2	forkhead box L2	3:138945592-138946722	1	3q23
XPC	xeroderma pigmentosum, complementation group C	3:14145941-14178568	1	3p25
ATR	ATR serine/threonine kinase	3:142449429-142578704	1	3q23
WWTR1	WW domain containing transcription regulator 1	3:149520805-149657306	1	3q23-q24
MLF1	myeloid leukemia factor 1	3:158571302-158605203	1	3q25.1
MECOM	MDS1 and EVI1 complex locus	3:169084909-169131477	1	3q26.2
TBL1XR1	transducin (beta)-like 1 X-linked receptor 1	3:177025498-177064977	1	3q26.32
PIK3CA	phosphoinositide-3-kinase, catalytic, alpha polypeptide	3:179198826-179234364	1	3q26.3
SOX2	SRY (sex determining region Y)-box 2	3:181712361-181713314	1	3q26.3-q27
MAP3K13	mitogen-activated protein kinase kinase kinase 13	3:185428582-185482456	1	3q27
ETV5	ets variant gene 5	3:186048639-186105868	1	3q28
EIF4A2	eukaryotic translation initiation factor 4A, isoform 2	3:186783611-186789269	1	3q27.3
BCL6	B-cell CLL/lymphoma 6	3:187722458-187733693	1	3q27
LPP	LIM domain containing preferred translocation partner in lipoma	3:188406122-188874480	1	3q28
TP63	tumor protein p63	3:189631516-189894502	1	3q28
TGFBR2	transforming growth factor beta receptor II	3:30606884-30691599	1	3p22
MLH1	E.coli MutL homolog gene	3:36993548-37050653	1	3p21.3
MYD88	myeloid differentiation primary response gene (88)	3:38138662-38141286	1	3p22
CTNNB1	catenin (cadherin-associated protein), beta 1	3:41224069-41239342	1	3p22-p21.3
SETD2	SET domain containing 2	3:47017093-47123126	1	3p21.31
RHOA	ras homolog family member A	3:49360209-49375589	1	3p21.3
BAP1	BRCA1 associated protein-1 (ubiquitin carboxy-terminal hydrolase)	3:52402288-52409878	1	3p21.31-p21.2
PBRM1	polybromo 1	3:52548063-52679711	1	3p21
CACNA1D	calcium channel, voltage-dependent, L type, alpha 1D subunit	3:53495167-53811406	1	3p14.3
FHIT	fragile histidine triad gene	3:59752226-60536962	1	3p14.2
MITF	melanogenesis-associated transcription factor	3:69936723-69965248	1	3p14.1
FOXP1	forkhead box P1	3:70959247-71198381	1	3p14.1
TET2	tet oncogene family member 2	4:105233943-105276519	1	4q24
LEF1	lymphoid enhancer binding factor 1	4:108063629-108167767	1	4q25
IL2	interleukin 2	4:122451752-122456440	1	4q26-q27
FAT4	FAT atypical cadherin 4	4:125316412-125491768	1	4q28.1
FBXW7	F-box and WD-40 domain protein 7 (archipelago homolog, Drosophila)	4:152322881-152411803	1	4q31.3
FGFR3	fibroblast growth factor receptor 3	4:1793935-1807262	1	4p16.3
FAT1	FAT atypical cadherin 1	4:186588592-186709827	1	4q35.2
WHSC1	Wolf-Hirschhorn syndrome candidate 1(MMSET)	4:1900655-1978909	1	4p16.3
SLC34A2	solute carrier family 34 (sodium phosphate), member 2	4:25662501-25676749	1	4p15.2
RHOH	ras homolog family member H	4:40243387-40243962	1	4p13
PHOX2B	paired-like homeobox 2b	4:41745807-41748610	1	4p12
FIP1L1	FIP1 like 1 (S. cerevisiae)	4:53377840-53459450	1	4q12
PDGFRA	platelet-derived growth factor, alpha-receptor	4:54258769-54295272	1	4q11-q13
KIT	v-kit Hardy-Zuckerman 4 feline sarcoma viral oncogene homolog	4:54658015-54738557	1	4q12
KDR	vascular endothelial growth factor receptor 2	4:55079941-55125293	1	4q11-q12
PTPN13	protein tyrosine phosphatase, non-receptor type 13	4:86635257-86814551	1	4q21.3
AFF1	AF4/FMR2 family, member 1	4:87007409-87135702	1	4q21
RAP1GDS1	RAP1, GTP-GDP dissociation stimulator 1	4:98261566-98442117	1	4q21-q25
APC	adenomatous polyposis of the colon gene	5:112754891-112844126	1	5q21
TERT	telomerase reverse transcriptase	5:1253728-1294989	1	5p15.33
AFF4	AF4/FMR2 family, member 4	5:132881059-132937189	1	5q31
ARHGAP26	Rho GTPase activating protein 26	5:142770762-143222446	1	5q31
PDGFRB	platelet-derived growth factor receptor, beta polypeptide	5:150115763-150137047	1	5q31-q32
CD74	CD74 molecule, major histocompatibility complex, class II invariant chain	5:150402584-150412749	1	5q32
ITK	IL2-inducible T-cell kinase	5:157180978-157252678	1	5q31-q32
EBF1	early B-cell factor 1	5:158699111-159099478	1	5q34
TLX3	T-cell leukemia, homeobox 3 (HOX11L2)	5:171309367-171311600	1	5q35.1
NPM1	nucleophosmin (nucleolar phosphoprotein B23, numatrin)	5:171387949-171410565	1	5q35
FGFR4	fibroblast growth factor receptor 4	5:177089603-177097676	1	5q35.2
NSD1	nuclear receptor binding SET domain protein 1	5:177135104-177295459	1	5q35
FLT4	fms-related tyrosine kinase 4	5:180608281-180649545	1	5q35.3
SDHA	succinate dehydrogenase complex, subunit A, flavoprotein (Fp)	5:218356-256420	1	5p15
DROSHA	drosha ribonuclease III	5:31401432-31529059	1	5q11.2
IL7R	interleukin 7 receptor	5:35856978-35876486	1	5p13
LIFR	leukemia inhibitory factor receptor	5:38481595-38530647	1	5p13-p12
IL6ST	interleukin 6 signal transducer (gp130, oncostatin M receptor)	5:55941082-55976278	1	5q11
MAP3K1	mitogen-activated protein kinase kinase kinase 1, E3 ubiquitin protein ligase	5:56152434-56189507	1	5q11.2
PIK3R1	phosphoinositide-3-kinase, regulatory subunit 1 (alpha)	5:68226676-68297601	1	5q13.1
LATS1	large tumor suppressor kinase 1	6:-	1	6q25.1
PRDM1	PR domain containing 1, with ZNF domain	6:106088267-106107486	1	6q21
FOXO3	forkhead box O3	6:108561209-108664855	1	6q21
ROS1	v-ros UR2 sarcoma virus oncogene homolog 1 (avian)	6:117288492-117425656	1	6q22
GOPC	golgi associated PDZ and coiled-coil motif containing	6:117563254-117602288	1	6q21
RSPO3	R-spondin 3	6:127119193-127196007	1	6q22.33
PTPRK	protein tyrosine phosphatase, receptor type, K	6:127970227-128520358	1	6q22.2-q22.3
MYB	v-myb myeloblastosis viral oncogene homolog	6:135181514-135217980	1	6q22-23
TNFAIP3	tumor necrosis factor, alpha-induced protein 3	6:137871228-137881319	1	6q23
ESR1	estrogen receptor 1	6:151807913-152098966	1	6q25.1
ARID1B	AT rich interactive domain 1B	6:156778104-157207891	1	6q25.1
EZR	ezrin	6:158766914-158818093	1	6q25.3
QKI	QKI, KH domain containing, RNA binding	6:163415194-163570710	1	6q26
FGFR1OP	FGFR1 oncogene partner (FOP)	6:166999414-167039979	1	6q27
MLLT4	myeloid/lymphoid or mixed-lineage leukemia (trithorax homolog, Drosophila); translocated to, 4 (AF6)	6:167827134-167952263	1	6q27
DEK	DEK oncogene (DNA binding)	6:18225719-18263987	1	6p23
HIST1H3B	histone cluster 1, H3b	6:26031650-26032060	1	6p22.1
HIST1H4I	histone 1, H4i (H4FM)	6:27107089-27107660	1	6p21.3
TRIM27	tripartite motif-containing 27	6:28904070-28923632	1	6p22
HLA-A	major histocompatibility complex, class I, A	6:29942554-29945455	1	6p21.3
POU5F1	POU domain, class 5, transcription factor 1	6:31164601-31170620	1	6p21.31
DAXX	death-domain associated protein	6:33318743-33321925	1	6p21.3
HMGA1	high mobility group AT-hook 1	6:34240781-34244884	1	6p21
FANCE	Fanconi anemia, complementation group E	6:35452546-35466345	1	6p21-p22
SRSF3	serine/arginine-rich splicing factor 3	6:36596763-36601989	1	6p21
PIM1	pim-1 oncogene	6:37170576-37174091	1	6p21.2
IRF4	interferon regulatory factor 4	6:393154-407599	1	6p25-p23
TFEB	transcription factor EB	6:41684599-41691213	1	6p21
CCND3	cyclin D3	6:41935940-41941649	1	6p21
HSP90AB1	heat shock protein 90kDa alpha (cytosolic), class B member 1	6:44248630-44253598	1	6p12
NFKBIE	nuclear factor of kappa light polypeptide gene enhancer in B-cells inhibitor, epsilon	6:44259219-44265763	1	6p21.1
TRB	T cell receptor beta locus	7:-	1	7q34
CUX1	cut-like homeobox 1	7:101817640-102249042	1	7q22.1
MET	met proto-oncogene (hepatocyte growth factor receptor)	7:116699085-116796124	1	7q31
POT1	protection of telomeres 1	7:124823962-124897173	1	7q31.33
SND1	staphylococcal nuclease and tudor domain containing 1	7:127652374-128092058	1	7q31.3
SMO	smoothened homolog (Drosophila)	7:129189152-129212451	1	7q31-q32
CREB3L2	cAMP responsive element binding protein 3-like 2	7:137880476-138001705	1	7q34
TRIM24	tripartite motif containing 24	7:138460549-138584951	1	7q32-q34
ETV1	ets variant gene 1	7:13895866-13989052	1	7p22
BRAF	v-raf murine sarcoma viral oncogene homolog B1	7:140734597-140924703	1	7q34
EZH2	enhancer of zeste homolog 2	7:148807646-148847298	1	7q35-q36
KMT2C	lysine (K)-specific methyltransferase 2C	7:152136832-152435786	1	7q36.1
HNRNPA2B1	heterogeneous nuclear ribonucleoprotein A2/B1	7:26190125-26200577	1	7p15
HOXA9	homeo box A9	7:27163603-27165457	1	7p15-p14.2
HOXA11	homeo box A11	7:27182796-27185144	1	7p15-p14.2
HOXA13	homeo box A13	7:27198198-27200077	1	7p15-p14.2
CARD11	caspase recruitment domain family, member 11	7:2906638-2958506	1	7p22
SFRP4	secreted frizzled related protein 4	7:37907479-37916537	1	7p14.1
IKZF1	IKAROS family zinc finger 1	7:50319062-50400628	1	7p12.2
EGFR	epidermal growth factor receptor (erythroblastic leukemia viral (v-erb-b) oncogene homolog, avian)	7:55019278-55205617	1	7p12.3-p12.1
PMS2	PMS2 postmeiotic segregation increased 2 (S. cerevisiae)	7:5973399-6009019	1	7p22
RAC1	ras-related C3 botulinum toxin substrate 1 (rho family, small GTP binding protein Rac1)	7:6374736-6402446	1	7p22
SBDS	Shwachman-Bodian-Diamond syndrome protein	7:66988371-66995417	1	7q11
HIP1	huntingtin interacting protein 1	7:75538172-75738920	1	7q11.23
CDK6	cyclin-dependent kinase 6	7:92615140-92833323	1	7q21-q22
TRRAP	transformation/transcription domain-associated protein	7:98881151-99012355	1	7q21.2-q22.1
KAT6A	K(lysine) acetyltransferase 6A	8:-	1	8p11
UBR5	ubiquitin protein ligase E3 component n-recognin 5	8:102254302-102412234	1	8q22
RSPO2	R-spondin 2	8:107901075-108082638	1	8q23.1
EIF3E	eukaryotic translation initiation factor 3, subunit E	8:108201885-108248702	1	8q22-q23
RAD21	RAD21 homolog (S. pombe)	8:116847500-116866729	1	8q24.11
EXT1	multiple exostoses type 1 gene	8:117799712-118111046	1	8q24.11-q24.13
MYC	v-myc myelocytomatosis viral oncogene homolog (avian)	8:127738263-127740958	1	8q24.12-q24.13
NDRG1	N-myc downstream regulated 1	8:133238878-133284311	1	8q24.3
RECQL4	RecQ protein-like 4	8:144511431-144517784	1	8q24.3
PCM1	pericentriolar material 1 (PTC4)	8:17935611-18027662	1	8p22-p21.3
WRN	Werner syndrome (RECQL2)	8:31058448-31173102	1	8p12-p11.2
NRG1	neuregulin 1	8:32548727-32764402	1	8p12
WHSC1L1	Wolf-Hirschhorn syndrome candidate 1-like 1 (NSD3)	8:38317956-38348171	1	8p12
FGFR1	fibroblast growth factor receptor 1	8:38413628-38457446	1	8p11.2-p11.1
IKBKB	inhibitor of kappa light polypeptide gene enhancer in B-cells, kinase beta	8:42272100-42330979	1	8p11.2
HOOK3	hook homolog 3	8:42897132-43018498	1	8p11.21
TCEA1	transcription elongation factor A (SII), 1	8:53970288-53984488	1	8q11.2
PLAG1	pleiomorphic adenoma gene 1	8:56166243-56168269	1	8q12
CHCHD7	coiled-coil-helix-coiled-coil-helix domain containing 7	8:56214614-56217435	1	8q11.2
PREX2	phosphatidylinositol-3,4,5-trisphosphate dependent Rac exchange factor 2	8:67952395-68231378	1	8q13.2
NCOA2	nuclear receptor coactivator 2 (TIF2)	8:70113632-70216745	1	8q13.1
HEY1	hairy/enhancer-of-split related with YRPW motif 1	8:79765188-79767663	1	8q21
NBN	nibrin	8:89935582-89984561	1	8q21
RUNX1T1	runt-related transcription factor 1; translocated to, 1 (cyclin D-related)	8:91960242-92017340	1	8q22
KLF4	Kruppel-like factor 4	9:107485751-107489172	1	9q31
TAL2	T-cell acute lymphocytic leukemia 2	9:108424779-108425393	1	9q31
CNTRL	centriolin	9:121088328-121177187	1	9q33.2
PPP6C	protein phosphatase 6, catalytic subunit	9:125149673-125189718	1	9q33.3
SET	SET translocation	9:128689583-128694664	1	9q34
ABL1	v-abl Abelson murine leukemia viral oncogene homolog 1	9:130835447-130885683	1	9q34.1
NUP214	nucleoporin 214kDa (CAN)	9:131125705-131233487	1	9q34.1
TSC1	tuberous sclerosis 1 gene	9:132896235-132928872	1	9q34
BRD3	bromodomain containing 3	9:134033590-134053477	1	9q34
NOTCH1	Notch homolog 1, translocation-associated (Drosophila) (TAN1)	9:136496071-136545786	1	9q34.3
NFIB	nuclear factor I/B	9:14088309-14313511	1	9p24.1
PSIP1	PC4 and SFRS1 interacting protein 1 (LEDGF)	9:15471207-15510188	1	9p22.3
MLLT3	myeloid/lymphoid or mixed-lineage leukemia (trithorax homolog, Drosophila); translocated to, 3 (AF9)	9:20346443-20622256	1	9p22
CDKN2A	cyclin-dependent kinase inhibitor 2A (p16(INK4a)) gene	9:21968229-21974827	1	9p21
FANCG	Fanconi anemia, complementation group G	9:35074108-35079524	1	9p13
PAX5	paired box gene 5 (B-cell lineage specific activator protein)	9:36840560-37034031	1	9p13
JAK2	Janus kinase 2	9:5021988-5126791	1	9p24
CD274	CD274 molecule	9:5456114-5467862	1	9p24
PDCD1LG2	programmed cell death 1 ligand 2	9:5522547-5569959	1	9p24.2
GNAQ	guanine nucleotide binding protein (G protein), q polypeptide	9:77721323-78031235	1	9q21
SYK	spleen tyrosine kinase	9:90843899-90895600	1	9q22
FANCC	Fanconi anemia, complementation group C	9:95101707-95249291	1	9q22.3
PTCH1	Homolog of Drosophila Patched gene	9:95446912-95508361	1	9q22.3
XPA	xeroderma pigmentosum, complementation group A	9:97675439-97697292	1	9q22.3
NR4A3	nuclear receptor subfamily 4, group A, member 3 (NOR1)	9:99828041-99863867	1	9q22
CRLF2	cytokine receptor-like factor 2	X,Y:1196780-1212634	1	Xp22.3; Yp11.3
P2RY8	purinergic receptor P2Y, G-protein coupled, 8	X,Y:1465479-1466558	1	Xp22.3; Yp11.3
BTK	Bruton agammaglobulinemia tyrosine kinase	X:101349885-101375284	1	Xq21.33-q22
IRS4	insulin receptor substrate 4	X:108732571-108736344	1	Xq22.3
STAG2	stromal antigen 2	X:124022628-124100597	1	Xq25
BCORL1	BCL6 corepressor-like 1	X:130005232-130056136	1	Xq25-q26.1
ELF4	E74-like factor 4 (ets domain transcription factor)	X:130066721-130081330	1	Xq26
GPC3	glypican 3	X:133536124-133985449	1	Xq26.1
PHF6	PHD finger protein 6	X:134377618-134425330	1	Xq26.3
ATP2B3	ATPase, Ca++ transporting, plasma membrane 3	X:153536248-153580003	1	Xq28
RPL10	ribosomal protein L10	X:154398520-154400854	1	Xq28
MTCP1	mature T-cell proliferation 1	X:155061843-155064023	1	Xq28
ZRSR2	zinc finger (CCCH type), RNA-binding motif and serine/arginine rich 2	X:15790496-15823242	1	Xp22.1
BCOR	BCL6 corepressor	X:40052109-40077929	1	Xp11.4
DDX3X	DEAD-box helicase 3, X-linked	X:41334253-41347719	1	Xp11.4
KDM6A	lysine (K)-specific demethylase 6A, UTX	X:44873552-45111411	1	Xp11.2
RBM10	RNA binding motif protein 10	X:47147482-47186599	1	Xp11.3
SSX1	synovial sarcoma, X breakpoint 1	X:48257242-48266387	1	Xp11.23-p11.22
SSX4	synovial sarcoma, X breakpoint 4	X:48391869-48411372	1	Xp11.23
WAS	Wiskott-Aldrich syndrome	X:48683854-48691162	1	Xp11.23-p11.22
GATA1	GATA binding protein 1 (globin transcription factor 1)	X:48791110-48794164	1	Xp11.23
TFE3	transcription factor binding to IGHM enhancer 3	X:49030158-49043226	1	Xp11.22
SSX2	synovial sarcoma, X breakpoint 2	X:52752681-52789480	1	Xp11.23-p11.22
KDM5C	lysine (K)-specific demethylase 5C (JARID1C)	X:53192967-53224889	1	Xp11.22-p11.21
AMER1	APC membrane recruitment protein 1	X:64186117-64193286	1	Xq11.2
MSN	moesin	X:65667842-65739893	1	Xq11.2-q12
AR	Androgen Receptor	X:67545147-67723841	1	Xq12
FOXO4	forkhead box O4	X:71096529-71102084	1	Xq13.1
MED12	mediator complex subunit 12	X:71118755-71142218	1	Xq13
NONO	non-POU domain containing, octamer-binding	X:71290638-71300076	1	Xq13.1
ATRX	alpha thalassemia/mental retardation syndrome X-linked	X:77508351-77786001	1	Xq21.1
